# Supplementary material for: Divergent Molecular Responses to Heavy Water in Arabidopsis thaliana Compared to Bacteria and Yeast
Source: Plants (Basel). 2024 Nov 6;13(22):3121. doi: 10.3390/plants13223121 (PMC11597629; doi:10.3390/plants13223121)
Supplement: Supplementary file 1 [file plants-13-03121-s001.zip › D2O_Supplementary Tables.xlsx]

## Sheet: Table S1 - Incorporation of D
Table S1. Deuterium incorporation into primary metabolites following three hours of D2O exposure. The heatmap depicts mean relative abundances of the three most abundant isotopologue states (XHn, XHn-1D1, and XHn-2D2) for each metabolite. Data represent means of at least three biological replicates. Different letters indicate significant differences between isotopologue states (Kruskal–Wallis and…
								Estimated content of D [%]
				The best scoring compound				E. coli			S. cerevisiae			A. thaliana
Name	HMDB	KEGG	Identified derivatives	HRF Score	Calculated RI	dRI%	Fragment used for estimating D content	0×D	1×D	2×D	0×D	1×D	2×D	0×D	1×D	2×D		0×D	1×D	2×D	0×D	1×D	2×D	0×D	1×D	2×D
Asparagine	HMDB0000168	C00152	Asparagine -H2O 2TMS|3TMS|4TMS	100	1862	0.0306216	CHN (C4H10NSi)	90.5±1.8	9.5±1.8	0±0	70.3±7.4	29.7±7.4	0±0	90.8±1.9	9.2±1.9	0±0		a	d	e	b	c	e	a	d	e
Leucine	HMDB0000687	C00123	L-Leucine, 1TMS|2TMS	99	1274	0.156986	C5H11N (C8H20NSi)	85.2±4.1	14.8±4.1	0±0	43.1±0.4	56.9±0.4	0±0	80.8±0.8	19.2±0.8	0±0		a	d	e	c	b	e	a	d	e
Methionine	HMDB0000696	C00073	L-Methionine, 2TMS	98.2	1515	0	C3H5N (C6H18NOSi2)	52.4±2.7	47.6±2.7	0±0	75.7±3.8	24.3±3.8	0±0	91.8±2.4	8.2±2.4	0±0		c	d	g	b	e	g	a	f	g
Phenylalanine	HMDB0000159	C00079	L-Phenylalanine,1TMS|2TMS	99.7	1619	0.1853	C8H9N (C11H18NSi)	77.8±1.5	22.2±1.5	0±0	52.1±6.1	47.9±6.1	0±0	71.4±1.7	28.6±1.7	0±0		a	f	g	c	d	g	b	e	g
Pyroglutamic acid	HMDB0000267	C01879	L-Pyroglutamic acid, 1TMS|2TMS	99.4	1514	0.1321	C4H5NO3 (C7H14NOSi)	93.2±0.5	6.8±0.5	0±0	85.9±3.6	14.1±3.6	0±0	83.9±1.2	16.1±1.2	0±0		a	d	e	b	c	e	b	c	e
Pyruvic acid	HMDB0000243	C00022	Pyruvic acid, 1TMS 1MOX	98.7	1066	1.1257	C3H3O2 (C6H12NO3Si)	100±0	0±0	0±0	98.8±2	1.2±2	0±0	92.2±4.5	7.8±4.5	0±0		a	c	c	a	c	c	a	b	c
Malic acid	HMDB0000156	C00149	L-Malic acid, 3TMS	97.5	1488	0.134409	C3H3O3 (C9H21O3Si2)	91.9±10	8.1±10	0±0	96.5±0.9	3.5±0.9	0±0	79.3±12	20.7±12	0±0		a	bc	d	a	c	d	a	b	d
Sucrose	HMDB0000258	C00089	Sucrose, 8TMS	99.8	2640	0.340909	C13H20O7 (C16H29O7Si)	100±0	0±0	0±0	100±0	0±0	0±0	55.7±5.2	8.8±1.5	35.5±6.2		a	e	e	a	e	e	b	d	c

## Sheet: Table S2 - Metabolites IDs
Table S2. Identified metabolites and estimated relative abundances in three model organisms. The table presents results of automatic quantitation of identified metabolites in three model organisms. Abundances were normalized to the summed abundances of confidently identified metabolites. Please note that the listed results may underestimate the abundances of metabolites in samples treated with he…
				Best scoring compound						E. coli				S. cerevisiae				A. thaliana
Metabolite	Identified compounds	HMDB	KEGG	NIST Lib Hit Formula	NIST Theo. Mol. Mass	Total Score	HRF Score	Calculated RI	dRI%	H2O	D2O	Log2 FC	p-value	H2O	D2O	Log2 FC	p-value	H2O	D2O	Log2 FC	p-value
Glycine	Glycine, 3TMS|2 TMS	HMDB0000123	C00037	C11 H29 N O2 Si3	291.15	98.6	99.7	1303	0	958672±281326	1147043±308189	0.25881	0.168289	2514638±617788	30230567±59513319	3.58759	0.161128	1386188±434438	562940±64589	-1.30007	0.000927187
Fructose	D-Fructose, 5TMS 1MOX isomer 1	HMDB0000660	C00095	C22 H55 N O6 Si5	569.287	98.5	100	1870	0.106952	135583±110986	182384±85649	0.427801	0.236282	3952129±3745826	16901966±9258439	2.09649	0.00792631	3983802±869502	2690062±1095860	-0.566506	0.0327536
Phenylalanine	L-Phenylalanine,1TMS|2TMS	HMDB0000159	C00079	C15 H27 N O2 Si2	309.157	98.5	99.7	1619	0.1853	14991657±5851093	14527451±4427174	-0.0453782	0.445154	6016919±3222695	5006640±4783426	-0.265182	0.351759	14267010±7262427	18404368±9083688	0.367365	0.222403
myo-Inositol	myo-Inositol, 6TMS	HMDB0000211	C00137	C24 H60 O6 Si6	612.3	98.4	99.5	2085	0.0479616	233807±134827	338322±187551	0.533081	0.167751	460143±342117	359430±159850	-0.356368	0.282093	398010±61664	490958±114175	0.302794	0.0701555
Serine	L-Serine, 2TMS|3TMS|4TMS	HMDB0000187	C00065	C15 H39 N O3 Si4	393.2	98.3	99.8	1569	0	2091217±1208370	3029041±1746577	0.534518	0.173372	5179941±1027579	5127267±1758487	-0.0147457	0.477512	15609318±2182381	4314765±663381	-1.85505	3.10158e-07
Tryptophan	L-Tryptophan, 1TMS|2TMS|3TMS derivative	HMDB0000929	C00078	C20 H36 N2 O2 Si3	420.208	98.3	100	2153	2.04366	1511105±764333	2110563±759167	0.482024	0.120888	577920±432625	1057009±769081	0.871047	0.126314	1432074±564624	2765998±982356	0.949693	0.0125279
Threonine	L-Threonine, 2TMS|3TMS	HMDB0000167	C00188	C13 H33 N O3 Si3	335.176	98.2	100	1387	0.216294	189032±117829	387109±125079	1.03411	0.0137673	2164020±992258	2073099±1409534	-0.0619249	0.454224	1081226±297322	1815251±485819	0.747501	0.00816956
Citric acid	Citric acid, 4TMS derivative	HMDB0000094	C00158	C18 H40 O7 Si4	480.185	98.2	99.7	1817	1.92625	129634±69859	167881±154229	0.372995	0.312211	70700±38535	362162±573742	2.35685	0.141749	90593±10911	149198±71077	0.719751	0.0492007
Phosphoric acid	Phosphoric acid, 3TMS	HMDB0001429	C00009	C9 H27 O4 P Si3	314.095	98.1	98.3	1273	0.157109	10346037±4538349	8043594±3424992	-0.363166	0.193248	5226511±5226084	3600498±2581572	-0.537652	0.273373	3663184±1086554	8555209±11294019	1.2237	0.178864
Alanine	L-Alanine, 3TMS|+CO2 2TMS	-	C01401	C12 H31 N O2 Si3	305.166	98	99.3	1356	0	23820568±7044180	23972320±9037247	0.00916168	0.488479	42793371±24860013	31929951±17525047	-0.422477	0.221529	4905878±3974134	1072481±546339	-2.19356	0.0291752
Ribose	D-Ribose, 4TMS 1MOX | 4TMS	HMDB0000283	C00121	C18 H45 N O5 Si4	467.237	97.9	99.1	1676	0.0596659	9252516±3243656	9647434±2246762	0.0602994	0.41371	3475846±1253320	2198033±899612	-0.661151	0.0468645	1758518±201144	2017782±506974	0.19841	0.156407
Pyroglutamic acid	L-Pyroglutamic acid, 1TMS|2TMS	HMDB0000267	C01879	C11 H23 N O3 Si2	273.121	97.9	99.4	1514	0.1321	28063391±8119092	33658393±9555630	0.235033	0.170967	40000476±7020142	24241495±8789757	0.324323	0.00532228	113752078±21400525	139248321±15403349	-0.474402	0.0279517
Pyruvic acid	Pyruvic acid, 1TMS 1MOX	HMDB0000243	C00022	C7 H15 N O3 Si	189.082	97.7	98.7	1066	1.1257	1132856±515226	2016305±1411775	0.83175	0.109019	6733321±11582851	2661741±3854207	-1.33895	0.236474	243396±217509	773130±692396	1.6674	0.0668527
D-Glucose	D-Glucose, 5TMS isomer 1	HMDB0000122	C00031	C21 H52 O6 Si5	540.26	97.6	97.2	2031	0.295421	25445±10063	43904±14733	0.786953	0.0216303	425684±546206	2544045±3696739	2.57927	0.116833	2842288±1502370	863590±300006	-1.71863	0.00808126
Arabitol	L-Arabitol, 5TMS	HMDB0000568	C01904	C20 H52 O5 Si5	512.266	97.6	99.6	1724	0.348028	78152±45194	88849±27919	0.185079	0.331056	193622±151216	296034±132985	0.612523	0.140985	1293777±205589	1776212±380784	0.457214	0.015917
Putrescine	Putrescine, 4TMS	HMDB0001414	C00134	C16 H44 N2 Si4	376.258	97.2	98.4	1731	0.17331	468852±527938	290349±169370	-0.691343	0.244034	2509±1196	2174±1636	-0.206965	0.35957	65100±41886	108939±58378	0.742785	0.101191
Leucine	L-Leucine, 1TMS|2TMS	HMDB0000687	C00123	C12 H29 N O2 Si2	275.173	97.1	99	1274	0.156986	111580748±37045494	103724849±25223859	-0.105327	0.351658	86697678±40177236	30550699±15872691	-1.50479	0.00783207	7778744±4263331	4634183±1534397	-0.747222	0.075874
gamma-Aminobutyric acid	gamma-Aminobutyric acid, 3TMS	HMDB0000112	C00334	C13 H33 N O2 Si3	319.181	96.8	99.4	1526	0.131062	96182±53853	117955±37578	0.2944	0.23775	547204±324772	1189534±758310	1.12025	0.0561417	1270559±1167102	571782±617479	-1.15193	0.132013
Threitol	L-Threitol, 4TMS derivative	HMDB0004136	C16884	C16 H42 O4 Si4	410.215	96.7	99.5	1509	0.0662691	32156±9223	50574±20795	0.653312	0.0501685	189607±48278	595860±602954	1.65196	0.0820255	505147±404627	576891±140979	0.191597	0.35796
Uracil	Uracil, 2TMS derivative	HMDB0000300	C00106	C10 H20 N2 O2 Si2	256.106	96.7	98.2	1336	0.523952	110429±70055	293806±194511	1.41175	0.037725	240292±155484	583113±269176	1.27899	0.0166661	78416±36400	81250±31691	0.0512284	0.449061
Lysine	L-Lysine, 4TMS derivative	HMDB0000182	C00047	C18 H46 N2 O2 Si4	434.263	96.7	100	1918	0.782065	1114062±1587237	1535984±1776274	0.463334	0.350192	237876±171210	529255±518832	1.15375	0.13029	135668±70954	762274±1189740	2.49023	0.133494
Ascorbic acid	L-Ascorbic acid, 4TMS	HMDB0000044	C00072	C18 H40 O6 Si4	464.19	96.6	99.4	1942	0.0514933	3530±2616	3259±1722	-0.115409	0.425109	1412±760	3456±2298	1.29136	0.0441513	20400±5574	35113±15817	0.783395	0.0391094
Glutamine	L-Glutamine, 3TMS [-H2O]	HMDB0000641	C00064	C14 H32 N2 O2 Si3	344.177	96.6	99.8	1584	0.126263	40867±22457	74434±31108	0.865024	0.0394595	22151±14334	21263±12984	-0.0590081	0.460142	6367±1730	11735±5558	0.882007	0.0330934
Allo-Isoleucine	L-Allo-Isoleucine, 2TMS	HMDB0000557	-	C12 H29 N O2 Si2	275.173	96.6	99.6	1293	0.464037	4663150±946191	4463833±819319	-0.063022	0.364586	5361869±2409200	3248463±1953388	-0.722979	0.079289	1168982±539590	908374±426376	-0.363894	0.208309
Malic acid	L-Malic acid, 3TMS	HMDB0000156	C00149	C13 H30 O5 Si3	350.14	96.5	97.5	1488	0.134409	50738±36502	41534±27211	-0.288785	0.330437	39339±31655	43917±33431	0.158825	0.414259	1046810±297640	733764±156399	-0.51261	0.0319977
Mannitol	D-Mannitol, 6TMS	HMDB0000765	C00392	C24 H62 O6 Si6	614.316	96.1	97.9	1926	0	11739637±12346106	1591250±516444	-2.88316	0.0480801	20640481±32263667	29961430±33754519	0.53763	0.332423	6071988±3748356	8956378±5954070	0.560747	0.190436
L-Methionine	L-Methionine, 2TMS	HMDB0000696	C00073	C11 H27 N O2 S Si2	293.13	96	98.2	1515	0	3457526±1042255	2707117±462032	-0.352983	0.0859159	1467242±1352550	1316893±981782	-0.15597	0.422305	273832±80149	389940±180230	0.509962	0.108732
Levulinic acid	Levulinic acid (1MEOX) (1TMS) MP|BP	HMDB0000720	-	C9 H19 N O3 Si	217.113	96	99.1	1249	0.621128	2638726±1502339	3924802±1866288	0.572778	0.12884	1687757±631131	1549261±843310	-0.123526	0.387382	872824±297873	1685130±711787	0.949097	0.0201812
Phloretic acid	Phloretic acid, 2TMS derivative	-	-	C15 H26 O3 Si2	310.142	96	99	1757	1.02447	4783±2188	7109±3317	0.571813	0.1099	4913±3163	5576±2269	0.18248	0.355741	927±192	1113±545	0.263672	0.244275
Tyrosine	L-Tyrosine, 3TMS derivative	HMDB0000158	C00082	C18 H35 N O3 Si3	397.192	96	98.5	1934	1.29266	426297±207435	663814±432557	0.638921	0.147084	755157±273012	622700±574121	-0.27824	0.325636	71108±30393	79084±34729	0.15337	0.353631
Arginine	L-Arginine, 3TMS	HMDB0000517	C00062	C15 H38 N4 O2 Si3	390.23	95.7	99.7	1822	0.0548847	6744±9186	12311±13184	0.86831	0.228211	4977±2916	9725±5269	0.966543	0.0541791	46383±28244	221429±311498	2.25517	0.119631
Mannose	D-Mannose, 5TMS|5TMS 1MOX	HMDB0000169	C00159	C22 H55 N O6 Si5	569.287	95.7	100	1888	0.423729	768468±386634	772455±656552	0.00746609	0.495447	2340191±1797826	33368010±28062909	3.83377	0.0166304	39410364±24436238	25086699±15417556	-0.651652	0.146795
L-Histidine	L-Histidine, 4TMS	HMDB0000177	C00135	C18 H41 N3 O2 Si4	443.227	95.7	99.9	2121	1.13154	11670±7268	16010±6763	0.456195	0.175682	6087±4736	7713±7206	0.341563	0.341093	5011±754	6435±2200	0.360767	0.100485
Ornithine	L-Ornithine, 4TMS|5TMS	HMDB0000214	C00077	C20 H52 N2 O2 Si5	492.287	95.6	99.7	2031	0.0984737	19728±7354	32339±16944	0.713031	0.0789203	21666±11731	24302±17134	0.165629	0.391167	22836±9496	95496±104864	2.06411	0.076924
Proline	Proline [+CO2] (2TMS)	HMDB0000162	C00148	C13 H25 N O6 Si2	347.121	95.6	99.7	1577	0.389095	2298873±699298	2466244±1330603	0.101389	0.404209	2470791±1465692	5075451±2495367	1.03856	0.0359358	1805785±644312	2600795±685167	0.526327	0.0440234
Norleucine	L-Norleucine, 2 TMS | 3 TMS	HMDB0001645	C01933	C12 H29 N O2 Si2	275.173	95.6	99	1270	2.04724	15756221±11208762	21804107±2495479	0.468678	0.133096	7986401±3755381	7022611±4293018	-0.185538	0.356723	557237±236241	484813±216733	-0.200864	0.312204
Urea	Urea, 2TMS derivative	HMDB0000294	C00086	C7 H20 N2 O Si2	204.111	95	97.1	1247	0.0801925	293523±164796	544344±297281	0.891046	0.0649738	192655±105487	212469±103066	0.141229	0.385009	145575±112935	282705±142090	0.95753	0.0610147
Sarcosine	Sarcosine (2TMS)	HMDB0000271	C00213	C9 H23 N O2 Si2	233.126	94.9	100	1105	1.86327	232690±84901	422306±193371	0.859881	0.0362285	239362±125352	393929±254943	0.718738	0.125851	49156±14210	59829±39443	0.283457	0.290885
4-Aminobenzoic acid	4-Aminobenzoic acid, 2TMS derivative	HMDB0001392	C00568	C13 H23 N O2 Si2	281.126	94.8	94.8	1828	1.09409	5360±1719	7285±2754	0.442687	0.107184	12944±2619	11292±5288	-0.197055	0.272603	11983±1496	18928±7181	0.659572	0.0301506
Sinapinic acid, (E)	Sinapinic acid, (E)-, 2TMS derivative	HMDB0032616	C00482	C17 H28 O5 Si2	368.147	94.8	91.7	2049	2.39141	1568±1089	2509±1666	0.678107	0.157614	606±154	861±755	0.507098	0.237879	17377±6893	16503±4180	-0.0744794	0.406638
beta-Alanine	beta-Alanine, 3TMS derivative	HMDB0000056	C00099	C12 H31 N O2 Si3	305.166	94.6	100	1425	1.19298	3396±1407	6341±3376	0.900751	0.0510086	13583±6822	63432±113029	2.22337	0.174076	569301±127458	808961±468847	0.50688	0.147936
Xanthine	Xanthine 3TMS	HMDB0000292	C00385	C14 H28 N4 O2 Si3	368.151	94.4	94.7	2012	0.397614	10176±6129	17904±6051	0.815034	0.036317	11869±7750	10190±10541	-0.220046	0.390007	864±501	470±460	-0.877205	0.112265
Methionine	Methionine (1TMS)	HMDB0000696	C00073	C8 H19 N O2 S Si	221.09	94	99.3	1406	0.738461	49758±21350	52638±46102	0.0811743	0.450824	24805±24697	38764±29173	0.644083	0.216584	1597±835	2178±841	0.44802	0.149228
Asparagine	Asparagine -H2O 2TMS|3TMS|4TMS	HMDB0000168	C00152	C16 H40 N2 O3 Si4	420.211	93.8	100	1862	0.0306216	4216886±1724502	6412399±1871389	0.604686	0.0412748	1688759±1210930	2489121±1252242	0.559673	0.164226	1343028±455543	2418836±659618	0.848823	0.00666216
Sorbose	Sorbose (syn/anti) isomers 5TMS|1MOX	-	-	C22 H55 N O6 Si5	569.287	93.7	97.7	1876	0.21322	411736±370712	490769±237951	0.253326	0.348363	978210±775339	4101227±2913950	2.06784	0.0215355	16335724±4878895	6377393±1923619	-1.35699	0.000850185
Benzoic Acid	Benzoic Acid, TMS derivative	HMDB0001870	C00180	C10 H14 O2 Si	194.076	93.6	90.2	1247	0.160385	203362±116816	307989±139468	0.598831	0.113714	131464±92586	161506±82980	0.296921	0.300406	94932±31656	158161±73470	0.73643	0.0538098
Palatinose	Palatinose, 8TMS	HMDB0256083	-	C36 H86 O11 Si8	918.432	93.3	99.9	2767	0.433683	1441±1021	1772±796	0.298079	0.290209	1405±1806	1078±758	-0.382548	0.358234	699±350	807±430	0.207352	0.336207
N-Acetyl-L-glutamic acid	N-Acetyl-L-glutamic acid, 2TMS derivative	HMDB0001138	C00624	C13 H27 N O5 Si2	333.142	93	97.8	1778	0.224972	880±571	1372±943	0.64023	0.17115	499±261	880±556	0.818069	0.0979256	51635±23469	13520±2989	-1.93327	0.00241397
Thymine	Thymine, 2TMS	HMDB0000262	C00178	C11 H22 N2 O2 Si2	270.121	92.5	100	1397	0.858984	8322±4115	8852±4093	0.0891283	0.421098	4645±3706	5162±2135	0.152122	0.396301	2728±463	6808±4023	1.31934	0.023989
Melibiose	Melibiose, octakis(trimethylsilyl)- isomer 1	HMDB0000048	C05402	C36 H86 O11 Si8	918.432	92.3	98.9	2817	0.106496	26±14	46±35	0.843194	0.12653	3806±5253	1779±1118	-1.09755	0.209176	4601±2049	9695±3404	1.07536	0.0083798
Homoserine	Homoserine (4TMS)	HMDB0000719	C00263	C16 H41 N O3 Si4	407.216	92.2	100	1670	0.000598806	3357±1501	6001±2050	0.838041	0.0211259	35686±18948	18182±6976	-0.972858	0.0406437	4323±1402	2195±718	-0.978015	0.00643458
Fumaric acid	Fumaric acid 2TMS	HMDB0000134	C00122	C10 H20 O4 Si2	260.089	92.1	90.8	1352	0.517751	102270±55586	111410±59727	0.123486	0.403648	53144±13413	65807±43149	0.308331	0.272465	10303114±2802282	11336322±2771174	0.137872	0.285363
Glutaric acid, 3-hydroxy-3-methyl	Glutaric acid, 3-hydroxy-3-methyl- (3TMS)	HMDB0000355	C03761	C15 H34 O5 Si3	378.171	91.2	96.8	1599	0.0193909	5218±3672	6116±3599	0.229211	0.352087	4780±2453	6274±2428	0.392333	0.177965	372765±47532	770550±350109	1.04762	0.0152599
Isoleucine	Isoleucine (1TMS)	HMDB0000172	C00407	C9 H21 N O2 Si	203.134	91	92.5	1156	0.512349	815569±704787	1135844±821059	0.477886	0.261515	2048723±3693284	4081501±4629229	0.994375	0.230247	29145±16607	67463±29641	1.21084	0.0151458
Sucrose	Sucrose, 8TMS	HMDB0000258	C00089	C36 H86 O11 Si8	918.432	90.6	99.8	2640	0.340909	25732±23150	87876±67332	1.7719	0.0397651	705870±321712	1022125±490400	0.534096	0.127839	43126±9057	88780±16222	1.04167	0.000131867
Homocysteine	Homocysteine, 3TMS derivative	HMDB0000742	C00155	C13 H33 N O2 S Si3	351.153	90.5	98.5	1660	1.86747	5684±3522	9254±5458	0.703119	0.12361	3153±1497	1566±1086	-1.0095	0.0420081	958±499	2086±891	1.12318	0.0165316
N-Acetyl-D-glucosamine	N-Acetyl-D-glucosamine, tetrakis(trimethylsilyl) ether, methyloxime (syn)	HMDB0000215	C00140	C21 H50 N2 O6 Si4	538.274	90.4	100	2074	0.289296	9075±4921	11594±6597	0.353305	0.254697	7881±4647	7187±4885	-0.132943	0.411332	5315±1011	7261±2527	0.450101	0.0704847
Aspartic acid	L-Aspartic acid, 2TMS|3TMS	HMDB0000191	C00049	C13 H31 N O4 Si3	349.156	90.3	98.2	1518	0	160011±106906	144748±59049	-0.144632	0.392794	255145±183728	211650±119777	-0.269641	0.33344	344925±58316	529281±442408	0.617754	0.18867
N-α-Acetyl-L-Lysine	N-α-Acetyl-L-Lysine, 3TMS derivative	HMDB0000446	C12989	C17 H40 N2 O3 Si3	404.234	90.2	98.4	2148	1.30354	3672±3354	4073±3592	0.149645	0.429381	2016±670	3470±2716	0.783223	0.13611	5448±1335	10595±4220	0.95963	0.0132377
Benzyl alcohol	Benzyl alcohol, TMS	HMDB0003119	C00556	C10 H16 O Si	180.096	89.6	87.8	1155	0.25974	318267±217965	387069±212287	0.282353	0.312035	191548±172948	247268±168176	0.368372	0.308372	181242±98508	394260±245134	1.12123	0.0507786
2-Aminoadipic acid	2-Aminoadipic acid, 2TMS derivative	HMDB0302754	C00956	C12 H27 N O4 Si2	305.147	89	96.9	1627	0.307314	13375±7074	19421±10950	0.538128	0.16204	8481±2211	8338±5129	-0.024378	0.477877	5471±1238	9357±2873	0.774272	0.00976359
Hypoxanthine	Hypoxanthine 2 TMS	HMDB0000157	C00262	C11 H20 N4 O Si2	280.117	88.7	80.5	1798	0.333704	237304±201448	485683±262862	1.03328	0.0622344	12885±5906	130312±114594	3.33816	0.022572	5445±3376	5522±2680	0.0202087	0.484498
Succinic acid	Succinic acid (2TMS)	HMDB0000254	C00042	C10 H22 O4 Si2	262.105	88.7	92	1316	0.430416	782271±413809	466474±362236	-0.745872	0.114047	368186±147505	250608±117294	-0.555003	0.0965988	201893±125208	533734±172722	1.40253	0.00296919
Xylitol	Xylitol, 4TMS|5TMS derivative	HMDB0242149	C00379	C20 H52 O5 Si5	512.266	88.6	96.4	1738	0.172612	19543±7584	23903±7847	0.290482	0.196374	63533±28739	52664±20404	-0.270673	0.253089	91243±10931	161802±47209	0.826449	0.00431672
Protocatechuic acid	Protocatechuic acid, TMS	HMDB0001856	C00230	C16 H30 O4 Si3	370.145	88.3	88.2	1815	0.77135	9027±4656	12932±7157	0.518661	0.165274	5702±2964	4605±2068	-0.308268	0.25636	4236±1732	4690±1922	0.146757	0.351628
Adipic acid	Adipic acid, 2TMS	HMDB0000448	C06104	C12 H26 O4 Si2	290.136	86.9	89.6	1504	0.132979	1412255±726542	1792161±1035989	0.3437	0.258603	977439±837973	910115±551917	-0.102958	0.441861	633193±199883	914475±292640	0.530299	0.0531613
Pimelic acid	Pimelic acid, 2TMS derivative	HMDB0000857	C02656	C13 H28 O4 Si2	304.152	85.4	87.6	1601	0.562149	427086±218764	555208±297099	0.3785	0.227716	250643±62057	241124±136408	-0.0558584	0.444938	232015±49404	364229±113866	0.650628	0.0192454
Nicotinic acid	Nicotinic acid-TMS	HMDB0001488	C00253	C9 H13 N O2 Si	195.071	81.7	69.4	1270	0.787402	744897±402023	941349±672133	0.337689	0.293611	275793±135781	290786±235658	0.0763743	0.452168	291593±94481	462726±192431	0.666201	0.0522845

## Sheet: S3 E.coli
Table S3. Quantified proteins identified in E. coli. Results are means and standard deviations, n=6.
					Relative protein abundance (mean±SD)
UniProt Accession	Protein	locus	Protein Name	E.C. number	H2O	D2O	Log2 FC	adj. p-value	Disruption phenotype	# Unique Peptides
P0AD49	RaiA	b2597	Ribosome-associated inhibitor A (Protein Y) (pY) (Ribosome associated factor Y) (Spot Y)		67688696±2791074	16296708±3319749	-2.05433	7.64236e-08	Non-essential gene, increased formation of inactive 100S ribosomes in stationary phase, which persist longer than in wild-type. Double hpr-yfiA deletion mutants form 90S ribosomes (PubMed:16324148). A quadruple yfiA-hpf-rmf-sra knockout strain is significantly outcompeted by wild-type after 4 days growth (PubMed:17277072). No visible effect on viability or growth rate at 37 or 10 degrees Celsius,…	18
P0A9P6	DeaD	b3162	ATP-dependent RNA helicase DeaD (EC 3.6.4.13) (Cold-shock DEAD box protein A) (Translation factor W2)	3.6.4.13	46848333±4136396	1071535±453139	-5.45025	7.94899e-08	Cells lacking this gene grow very poorly at 15-20 degrees Celsius, and accumulate an abnormal large ribosomal subunit and precursor-23S rRNA (PubMed:15148362, PubMed:25777676, PubMed:8552679). A double bipA-deaD deletion has a more severe growth and ribosome phenotype than either single deletion, but the same level of pre-23S rRNA as the single deaD deletion (PubMed:25777676). {ECO:0000269|PubMed…	36
P0A9X9	CspA	b3556	Cold shock protein CspA (CSP-A) (7.4 kDa cold shock protein) (CS7.4)		283433795±29364641	12766115±4520019	-4.47262	3.26095e-07		8
P42630	TdcG	b4471	L-serine dehydratase TdcG (SDH) (EC 4.3.1.17) (L-serine deaminase)	4.3.1.17	13365659±1425527	592637±194801	-4.49524	3.26095e-07		13
P0AFW2	Rmf	b0953	Ribosome modulation factor (RMF) (Hibernation factor RMF) (Protein E)		18916874±2170323	1894798±895124	-3.31956	1.33385e-06	Non-essential gene, 100S ribosome dimers are not formed, decreased cell viability during stationary phase (PubMed:8440252). A quadruple raiA-hpf-rmf-sra knockout strain is significantly outcompeted by wild-type after 4 days growth (PubMed:17277072). Very high sensitivity to aminoglycoside antiobiotic gentamicin in stationary phase cultures (PubMed:26324267). {ECO:0000269|PubMed:17277072, ECO:0000…	5
P0A780	NusB	b0416	Transcription antitermination protein NusB (Antitermination factor NusB) (N utilization substance protein B)		15045343±468651	9948665±511070	-0.596742	1.33385e-06	Inactivation of the gene causes cold-sensitive cell growth. {ECO:0000269|PubMed:1406588}.	10
P0ABH9	ClpA	b0882	ATP-dependent Clp protease ATP-binding subunit ClpA	3.4.21.92	32931619±2906728	9838395±1146323	-1.74298	1.33385e-06		39
P24182	AccC	b3256	Biotin carboxylase (EC 6.3.4.14) (Acetyl-coenzyme A carboxylase biotin carboxylase subunit A)	6.3.4.14	47135387±2186500	29138070±1265657	-0.693905	1.38415e-06		33
P32132	TypA	E2348C_4177	Large ribosomal subunit assembly factor BipA (EC 3.6.5.-) (50S ribosomal subunit assembly factor BipA) (GTP-binding protein BipA/TypA) (Ribosome assembly factor BipA) (Ribosome-dependent GTPase BipA) (Tyrosine phosphorylated protein A)	3.6.5.-	37109702±2164559	20075016±1274838	-0.886395	1.97823e-06	Decreased extracellular K5 polysaccharide production at 37 degrees Celsius, increased extracellular K5 polysaccharide production at 20 degrees Celsius (PubMed:10781541). Cold-sensitive growth (20 degrees Celsius); cells have a long lag phase and double more slowly (PubMed:11683274, PubMed:18820021). Decreased capsule synthesis. Cold sensitive growth and decreased capsule synthesis are suppressed …	30
P0A6R3	Fis	b3261	DNA-binding protein Fis (Factor-for-inversion stimulation protein) (Hin recombinational enhancer-binding protein)		7035403±895724	293196±460530	-4.5847	2.01562e-06		3
P0A7J0	RibB	b3041	3,4-dihydroxy-2-butanone 4-phosphate synthase (DHBP synthase) (DHBPS) (EC 4.1.99.12)	4.1.99.12	5184878±431860	1187333±438316	-2.12659	2.4014e-06		7
P0A7V0	RpsB	b0169	Small ribosomal subunit protein uS2 (30S ribosomal protein S2)		207435452±6130691	142603793±7966600	-0.54065	2.4014e-06		28
P0A6M8	FusA	b3340	Elongation factor G (EF-G) (EC 3.6.5.-)	3.6.5.-	605495704±28325418	431118461±9510773	-0.490032	5.74866e-06		61
P05055	Pnp	b3164	Polyribonucleotide nucleotidyltransferase (EC 2.7.7.8) (Polynucleotide phosphorylase) (PNPase)	2.7.7.8	130250055±5745992	84628650±6099447	-0.622066	9.61144e-06	Decreased growth. {ECO:0000269|PubMed:34210798}.	53
P0AFG3	SucA	b0726	2-oxoglutarate dehydrogenase E1 component (EC 1.2.4.2) (Alpha-ketoglutarate dehydrogenase)	1.2.4.2	114129530±2967173	146039498±5011987	0.355686	9.61144e-06		62
P0A7L0	RplA	b3984	Large ribosomal subunit protein uL1 (50S ribosomal protein L1)		116824940±6470020	75877503±3969800	-0.622604	9.82719e-06		26
P36979	RlmN	b2517	Dual-specificity RNA methyltransferase RlmN (EC 2.1.1.192) (23S rRNA (adenine(2503)-C(2))-methyltransferase) (23S rRNA m2A2503 methyltransferase) (Ribosomal RNA large subunit methyltransferase N) (tRNA (adenine(37)-C(2))-methyltransferase) (tRNA m2A37 methyltransferase)	2.1.1.192	4923496±627602	1394458±230728	-1.81998	1.08195e-05	Cells lacking this gene lack nucleoside m2A in both rRNA and tRNAs. Inactivation of rlmN produces an error-prone phenotype since it increases the misreading of a UAG stop codon, and thus decreases translational accuracy. Also leads to increased susceptibility to tiamulin, hygromycin A and sparsomycin. {ECO:0000269|PubMed:18025251, ECO:0000269|PubMed:22891362}.	11
P0A717	Prs	b1207	Ribose-phosphate pyrophosphokinase (RPPK) (EC 2.7.6.1) (5-phospho-D-ribosyl alpha-1-diphosphate synthase) (Phosphoribosyl diphosphate synthase) (Phosphoribosyl pyrophosphate synthase) (P-Rib-PP synthase) (PRPP synthase) (PRPPase)	2.7.6.1	41424084±1844251	29338726±1360845	-0.497664	1.08195e-05	Cells lacking this gene are unable to grow on nucleosides as purine source. {ECO:0000269|PubMed:6290219}.	19
P0A7E5	PyrG	b2780	CTP synthase (EC 6.3.4.2) (Cytidine 5'-triphosphate synthase) (Cytidine triphosphate synthetase) (CTP synthetase) (CTPS) (UTP--ammonia ligase)	6.3.4.2	69079718±4161999	44006912±2439549	-0.650532	1.17379e-05		42
Q46803	YgeW	b2870	Putative carbamoyltransferase YgeW (EC 2.1.3.-) (UTCase)	2.1.3.-	6475393±1038906	999283±362751	-2.696	1.67282e-05		19
P00582	PolA	b3863	DNA polymerase I (POL I) (EC 2.7.7.7)	2.7.7.7	28061739±1580814	69586669±8378828	1.31021	1.85926e-05		48
P76177	YdgH	b1604	Protein YdgH		19332352±1187725	12355349±800698	-0.645881	1.85926e-05		21
P00968	CarB	b0033	Carbamoyl phosphate synthase large chain (EC 6.3.4.16) (EC 6.3.5.5) (Carbamoyl phosphate synthetase ammonia chain)	6.3.4.16; 6.3.5.5	94821854±7702356	57438421±648520	-0.723204	1.89655e-05		69
P0ADG4	SuhB	b2533	Nus factor SuhB (Inositol-1-monophosphatase) (I-1-Pase) (IMPase) (Inositol-1-phosphatase) (EC 3.1.3.25)	3.1.3.25	31427630±3677004	12658358±1708995	-1.31194	2.72605e-05	Conditionally lethal, cells are unable to grow at 30 degrees Celsius and less, grow poorly at 37 degrees Celsius, but do grow at 42 degrees Celsius. {ECO:0000269|PubMed:17652087, ECO:0000269|PubMed:26980831}.	23
P0AGF6	TdcB	b3117	L-threonine dehydratase catabolic TdcB (EC 4.3.1.19) (L-serine dehydratase) (EC 4.3.1.17) (Threonine deaminase)	4.3.1.17; 4.3.1.19	37174854±7802333	2338478±392533	-3.99069	3.68882e-05		24
P06616	Era	b2566	GTPase Era (ERA) (GTP-binding protein Era)		1118942±129728	299098±133788	-1.90344	3.87176e-05	Lethality. In the presence of 1% protein cells grow extremely slowly and are blocked at the predivisional two-cell stage of the cell cycle. In the absence of Era and Rnc there is an additional defect in chromosome partitioning. In depletion experiments cells grow normally for 2 hours when protein levels fall. After 4 hours 16S rRNA levels decrease with a concomitant rise in the 17S precursor rRNA…	4
P30744	SdaB	b2797	L-serine dehydratase 2 (SDH 2) (EC 4.3.1.17) (L-serine deaminase 2) (L-SD2)	4.3.1.17	1007257±213907	46963±43675	-4.42278	3.87176e-05		5
P0ADZ4	RpsO	b3165	Small ribosomal subunit protein uS15 (30S ribosomal protein S15)		57685701±3852971	36167321±3210654	-0.673527	4.68409e-05		11
P0A978	CspG	b0990	Cold shock-like protein CspG (CPS-G)		806040±191380	0±0	-26.2643	5.35195e-05		2
P0A7W7	RpsH	b3306	Small ribosomal subunit protein uS8 (30S ribosomal protein S8)		80741609±5209879	58433109±1608177	-0.466526	6.72329e-05		14
P00963	AsnA	b3744	Aspartate--ammonia ligase (EC 6.3.1.1) (Asparagine synthetase A)	6.3.1.1	9293541±913568	5222833±461748	-0.831396	8.40337e-05	Loss of production of extracellular death factor. {ECO:0000269|PubMed:17962566}.	15
P76502	SixA	b2340	Phosphohistidine phosphatase SixA (EC 3.1.3.-) (RX6)	3.1.3.-	957103±132478	374590±69625	-1.35336	9.86545e-05		3
P21156	CysD	b2752	Sulfate adenylyltransferase subunit 2 (EC 2.7.7.4) (ATP-sulfurylase small subunit) (Sulfate adenylate transferase) (SAT)	2.7.7.4	1630640±314463	3337954±316187	1.03353	0.000110819		6
P09394	GlpQ	b2239	Glycerophosphodiester phosphodiesterase, periplasmic (Glycerophosphoryl diester phosphodiesterase, periplasmic) (EC 3.1.4.46)	3.1.4.46	18822973±1550533	26281526±1219411	0.481554	0.000120175		23
P0AA16	OmpR	b3405	DNA-binding dual transcriptional regulator OmpR (Transcriptional regulatory protein OmpR)		27314179±2507084	37476719±1081199	0.456345	0.00012041	Loss of expression of OmpC and OmpF under low and high osmolarity (PubMed:7934854). Deletion of both ompR and envZ leads to loss of both OmpC and OmpF expression under 0% and 15% sucrose (PubMed:2277041). Cells no longer reduce their internal pH in response to external acid stress (PubMed:29138484). {ECO:0000269|PubMed:2277041, ECO:0000269|PubMed:29138484, ECO:0000269|PubMed:7934854}.	20
P37902	GltI	b0655	Glutamate/aspartate import solute-binding protein		114325115±7672093	166403588±11547024	0.541544	0.00012041		35
P0A725	LpxC	b0096	UDP-3-O-acyl-N-acetylglucosamine deacetylase (UDP-3-O-acyl-GlcNAc deacetylase) (EC 3.5.1.108) (Protein EnvA) (UDP-3-O-[R-3-hydroxymyristoyl]-N-acetylglucosamine deacetylase)	3.5.1.108	3921110±982257	233658±72103	-4.06879	0.00012041		9
P60438	RplC	b3320	Large ribosomal subunit protein uL3 (50S ribosomal protein L3)		177893212±11295355	119449796±10876392	-0.574607	0.00012041		25
P0A867	TalA	b2464	Transaldolase A (EC 2.2.1.2)	2.2.1.2	57187688±3755622	77293907±3865505	0.43465	0.00012041		29
P0AG55	RplF	b3305	Large ribosomal subunit protein uL6 (50S ribosomal protein L6)		168450550±12270388	110939096±9654976	-0.602557	0.000125613		22
P0A9P0	Lpd	b0116	Dihydrolipoyl dehydrogenase (EC 1.8.1.4) (Dihydrolipoamide dehydrogenase) (E3 component of pyruvate and 2-oxoglutarate dehydrogenases complexes) (Glycine cleavage system L protein)	1.8.1.4	229274152±9302342	305785317±18535807	0.415445	0.000125613		45
P75937	FlgE	b1076	Flagellar hook protein FlgE		4781821±1233255	219780±181900	-4.44343	0.000129849		7
P25553	AldA	b1415	Lactaldehyde dehydrogenase (EC 1.2.1.22) (Aldehyde dehydrogenase A) (Glycolaldehyde dehydrogenase) (EC 1.2.1.21)	1.2.1.21; 1.2.1.22	45001234±2836307	62256469±3796151	0.468259	0.000132538		33
P05020	PyrC	b1062	Dihydroorotase (DHOase) (EC 3.5.2.3)	3.5.2.3	5614456±663009	2678093±482217	-1.06794	0.000149734		13
P30850	Rnb	b1286	Exoribonuclease 2 (EC 3.1.13.1) (Exoribonuclease II) (RNase II) (Ribonuclease II)	3.1.13.1	8796534±767478	5191420±667090	-0.760806	0.000158548	In the presence of wild-type RNase PH (rph) 80-90% reduction in viability in stationary phase (96 hours of growth) at 31 and 42 degrees Celsius or when cells are rapidly starved at 42 degrees Celsius; if rph is also absent there is no visible phenotype under these 3 growth conditions (PubMed:28625967). Its absence leads to extensive degradation of rRNA (PubMed:28625967). {ECO:0000269|PubMed:28625…	20
P60723	RplD	b3319	Large ribosomal subunit protein uL4 (50S ribosomal protein L4)		129500348±12927698	78194354±6549045	-0.72782	0.000158548		21
P69828	GatA	b2094	PTS system galactitol-specific EIIA component (EIIB-Gat) (Galactitol-specific phosphotransferase enzyme IIA component)		56318117±6524033	29779491±3741099	-0.91928	0.000159651		9
P0A9A6	FtsZ	b0095	Cell division protein FtsZ		56354093±2134009	45708939±2153193	-0.302044	0.00016319		28
P0AEI1	MiaB	b0661	tRNA-2-methylthio-N(6)-dimethylallyladenosine synthase (EC 2.8.4.3) ((Dimethylallyl)adenosine tRNA methylthiotransferase MiaB) (tRNA-i(6)A37 methylthiotransferase)	2.8.4.3	15712377±1633683	8224521±1389965	-0.933898	0.000164545		23
P0A749	MurA	b3189	UDP-N-acetylglucosamine 1-carboxyvinyltransferase (EC 2.5.1.7) (Enoylpyruvate transferase) (UDP-N-acetylglucosamine enolpyruvyl transferase) (EPT)	2.5.1.7	10273470±697757	6960796±641454	-0.561599	0.000164545		17
P77536	YkgF	b0307	Uncharacterized electron transport protein YkgF		712682±67148	407841±56105	-0.805251	0.000164545		6
P0AG48	RplU	b3186	Large ribosomal subunit protein bL21 (50S ribosomal protein L21)		42246125±4196516	26400647±1827293	-0.678246	0.00017047		8
P12281	MoeA	b0827	Molybdopterin molybdenumtransferase (MPT Mo-transferase) (EC 2.10.1.1)	2.10.1.1	10241584±581035	7248486±652785	-0.498687	0.000183587		11
P0AGL2	TdcF	b3113	Putative reactive intermediate deaminase TdcF (EC 3.5.4.-)	3.5.4.-	21205411±2916307	11045227±804588	-0.941009	0.000209751		6
P77252	YkgE	b0306	Uncharacterized protein YkgE		1329565±109610	767164±126626	-0.793347	0.000209751		8
P0AEB2	DacA	b0632	D-alanyl-D-alanine carboxypeptidase DacA (DD-carboxypeptidase) (DD-peptidase) (EC 3.4.16.4) (Beta-lactamase) (EC 3.5.2.6) (Penicillin-binding protein 5) (PBP-5)	3.4.16.4; 3.5.2.6	27176317±2504241	18303194±868780	-0.570255	0.000211675		19
P0A850	Tig	b0436	Trigger factor (TF) (EC 5.2.1.8) (PPIase)	5.2.1.8	178203840±13144022	125671480±8777967	-0.503871	0.000213648	Non-essential; synthetic lethality is seen in a triple tig-dnaK-dnaJ disruption, although this depends on temperature (triple disruptions grow slowly at 20 and 34 degrees Celsius but not at all at 43 degrees) and strain background. {ECO:0000269|PubMed:14726952}.	53
P22523	MukB	b0924	Chromosome partition protein MukB (Structural maintenance of chromosome-related protein)		2283528±271771	872017±327099	-1.38884	0.000213648		16
P0A7R5	RpsJ	b3321	Small ribosomal subunit protein uS10 (30S ribosomal protein S10) (Transcription termination/antitermination protein NusE)		130270806±9547974	86493099±9027291	-0.590857	0.000213648		15
P0A7T3	RpsP	b2609	Small ribosomal subunit protein bS16 (30S ribosomal protein S16)		79939336±6869628	54134585±3650072	-0.562355	0.000213648		8
P76015	DhaK	b1200	PEP-dependent dihydroxyacetone kinase, dihydroxyacetone-binding subunit DhaK (EC 2.7.1.121)	2.7.1.121	8331703±990408	12690060±872125	0.607016	0.000218225		13
P22256	GabT	b2662	4-aminobutyrate aminotransferase GabT (EC 2.6.1.19) (5-aminovalerate transaminase) (EC 2.6.1.48) (GABA aminotransferase) (GABA-AT) (Gamma-amino-N-butyrate transaminase) (GABA transaminase) (Glutamate:succinic semialdehyde transaminase) (L-AIBAT)	2.6.1.19; 2.6.1.48	60131189±4456629	81998518±4938315	0.447484	0.000223408	Cells lacking this gene are not able to utilize GABA as a nitrogen source, in contrast to wild-type, but grow normally with arginine, ornithine, putrescine and agmatine (PubMed:12446648). Cells show only 68% of the wild-type GABA aminotransferase activity (PubMed:20639325). {ECO:0000269|PubMed:12446648, ECO:0000269|PubMed:20639325}.	30
P25516	AcnA	b1276	Aconitate hydratase A (ACN) (Aconitase) (EC 4.2.1.3) (Iron-responsive protein-like) (IRP-like) (RNA-binding protein) (Stationary phase enzyme)	4.2.1.3	86351290±5060303	114471374±6923183	0.406697	0.000224607		62
P0A7M9	RpmE	b3936	Large ribosomal subunit protein bL31 (50S ribosomal protein L31)		57018058±3633150	42031036±2791374	-0.439964	0.000225809		6
P0A9X4	MreB	b3251	Cell shape-determining protein MreB (Actin-like MreB protein) (Rod shape-determining protein MreB)		33033337±3142844	21745653±1629160	-0.603196	0.000276397	Depletion results in enlarged, spherical cells. {ECO:0000269|PubMed:15612918}.	21
P02943	LamB	b4036	Maltoporin (Maltose outer membrane channel) (Maltose-inducible porin) (Phage lambda receptor protein)		11560514±3126532	1511498±537003	-2.93515	0.00028781	Resistance to phage lambda (PubMed:4201774). No growth on dextrins (PubMed:2832377). {ECO:0000269|PubMed:2832377, ECO:0000269|PubMed:4201774}.	18
P0A6F1	CarA	b0032	Carbamoyl phosphate synthase small chain (EC 6.3.5.5) (Carbamoyl phosphate synthetase glutamine chain)	6.3.5.5	31438499±3174645	20120876±1684511	-0.643839	0.000297994		19
P09551	ArgT	b2310	Lysine/arginine/ornithine-binding periplasmic protein (LAO-binding protein)		43019353±2961373	57205016±3421355	0.411156	0.00030502		26
P0A953	FabB	b2323	3-oxoacyl-[acyl-carrier-protein] synthase 1 (EC 2.3.1.41) (3-oxoacyl-[acyl-carrier-protein] synthase I) (Beta-ketoacyl-ACP synthase I) (KAS I)	2.3.1.41	84916298±4571205	117901151±9632503	0.473464	0.000336174		24
P0A6U8	GlgA	b3429	Glycogen synthase (EC 2.4.1.21) (Starch [bacterial glycogen] synthase)	2.4.1.21	27509190±5228855	11029257±1316457	-1.31858	0.000361726		11
P22939	IspA	b0421	Farnesyl diphosphate synthase (FPP synthase) (EC 2.5.1.10) ((2E,6E)-farnesyl diphosphate synthase) (Geranyltranstransferase)	2.5.1.10	1543035±180213	905651±104498	-0.768744	0.000361726		6
P0A9D2	GstA	b1635	Glutathione S-transferase GstA (EC 2.5.1.18) (GST B1-1)	2.5.1.18	14564256±1371620	19628280±945791	0.430502	0.000373638	Deletion of the gstA gene decreases the resistance of the bacteria to hydrogen peroxide. {ECO:0000269|PubMed:17018556}.	16
P0AEU0	HisJ	b2309	Histidine-binding periplasmic protein (HBP)		34860046±3100296	44886442±1144467	0.364705	0.000374211		24
P13029	KatG	b3942	Catalase-peroxidase (CP) (EC 1.11.1.21) (Hydroperoxidase I) (HPI) (Peroxidase/catalase)	1.11.1.21	124156330±8358144	163564939±9981822	0.397706	0.000376244		53
P68066	GrcA	b2579	Autonomous glycyl radical cofactor		480978±139414	43512±44425	-3.4665	0.000411574	Cells undergo an apoptotic-like death upon DNA damage characterized by membrane depolarization; further disruption of recA prevents membrane depolarization. {ECO:0000269|PubMed:22412352}.	2
P0AA10	RplM	b3231	Large ribosomal subunit protein uL13 (50S ribosomal protein L13)		98664983±10966728	63525608±4389893	-0.6352	0.000423573		19
P21367	YcaC	b0897	Probable hydrolase YcaC (EC 4.-.-.-)	4.-.-.-	37451144±2423461	52469640±4459029	0.486473	0.000436504		13
P0AC38	AspA	b4139	Aspartate ammonia-lyase (Aspartase) (EC 4.3.1.1)	4.3.1.1	208812873±14098272	153845734±12431345	-0.440726	0.000475378	Mutant shows decreased growth with L-aspartate as the sole nitrogen source. {ECO:0000269|PubMed:33012071}.	42
P52061	RdgB	b2954	dITP/XTP pyrophosphatase (EC 3.6.1.66) (Deoxyribonucleoside triphosphate pyrophosphohydrolase) (Inosine triphosphate pyrophosphatase) (ITPase) (Non-canonical purine NTP pyrophosphatase) (Non-standard purine NTP pyrophosphatase) (Nucleoside-triphosphate diphosphatase) (Nucleoside-triphosphate pyrophosphatase) (NTPase)	3.6.1.66	1982129±207797	1342148±78426	-0.562507	0.000523526	Inactivation of this gene in a moa background (cells deficient in molybdopterin biosynthesis) results in increased N-6-hydroxylaminopurine (HAP) sensitivity, an increase in the level of mutagenesis, and increased recombination and SOS induction upon HAP exposure. {ECO:0000269|PubMed:12730170}.	6
P37685	AldB	b3588	Aldehyde dehydrogenase B (EC 1.2.1.4) (Acetaldehyde dehydrogenase)	1.2.1.4	102917104±10016613	145588332±10894006	0.500412	0.000523526		37
P0A7G2	RbfA	b3167	30S ribosome-binding factor (Protein P15B) (Ribosome-binding factor A) (RbfA)		10079727±190436	6887141±1101464	-0.549479	0.000533259	Severe growth defect at 26 and 30 degrees Celsius, with poor growth at 37 and 42 degrees; has decreased amounts of 70S ribosomes and polysomes and increased amounts of 30S and 50S subunits (PubMed:7535280). Results in a constitutive induction of the cold-shock response; increased cold-shock and ribosomal protein synthesis continues in the presence of general translation inhibition (PubMed:8898389…	10
P0ABS1	DksA	b0145	RNA polymerase-binding transcription factor DksA (DnaK suppressor protein)		30054545±2558187	20424318±2196827	-0.557295	0.000533259	Deletion blocks induction of rpoS by ppGpp, but does not alter relA expression, ppGpp regulation or RNA control during the stringent response (PubMed:12142416). Increased expression of ectopic dksA, 2-fold decreased expression of CsrA, 10-fold decreased expression of sRNAs CsrB and CsrC (PubMed:21488981). {ECO:0000269|PubMed:12142416, ECO:0000269|PubMed:21488981}.	14
P03841	MalM	b4037	Maltose operon periplasmic protein		40820004±9285276	14160928±964416	-1.52736	0.000533259		16
P76558	MaeB	b2463	NADP-dependent malic enzyme (NADP-ME) (EC 1.1.1.40)	1.1.1.40	48341642±2975595	37428277±2388893	-0.369138	0.000533259		41
P60390	RsmH	b0082	Ribosomal RNA small subunit methyltransferase H (EC 2.1.1.199) (16S rRNA m(4)C1402 methyltransferase) (rRNA (cytosine-N(4)-)-methyltransferase RsmH)	2.1.1.199	8613788±643659	6541849±335883	-0.396949	0.000533259		13
Q46925	CsdA	b2810	Cysteine desulfurase CsdA (EC 2.8.1.7) (Cysteine sulfinate desulfinase) (CSD) (EC 3.13.1.-) (Selenocysteine lyase) (EC 4.4.1.16)	2.8.1.7; 3.13.1.-; 4.4.1.16	1057885±181975	497073±77194	-1.08965	0.000552997	Cells lacking this gene display a high decrease in the level of ct(6)A modification in tRNAs, and show the t(6)A modification instead. They also exhibit a fitness defect, are unable to swim, and are more resistant to the norfloxacin antibiotic than the wild-type. {ECO:0000269|PubMed:20054882, ECO:0000269|PubMed:23242255}.	4
P76621	CsiD	b2659	Glutarate 2-hydroxylase (G-2-H) (EC 1.14.11.64) (Carbon starvation induced protein D)	1.14.11.64	14974526±1720897	22168398±1883321	0.565994	0.000574524	Cells lacking this gene accumulate higher levels of glutarate than wild-type during carbon starvation and entry into the stationary phase. {ECO:0000269|PubMed:30498244}.	17
P0A8V2	RpoB	b3987	DNA-directed RNA polymerase subunit beta (RNAP subunit beta) (EC 2.7.7.6) (RNA polymerase subunit beta) (Transcriptase subunit beta)	2.7.7.6	237291239±16163953	184544061±9512390	-0.362694	0.00058038		111
P0A6Y8	DnaK	b0014	Chaperone protein DnaK (HSP70) (Heat shock 70 kDa protein) (Heat shock protein 70)		210881706±17457126	279280254±17014775	0.40528	0.000584891		60
P0A9G6	AceA	b4015	Isocitrate lyase (ICL) (EC 4.1.3.1) (Isocitrase) (Isocitratase)	4.1.3.1	383602778±47094313	537508474±28327542	0.486674	0.000587487		36
P22525	LdtD	b0925	Probable L,D-transpeptidase YcbB (EC 2.-.-.-)	2.-.-.-	870532±223167	158254±124341	-2.45965	0.00058767	Simultaneous disruption of erfK, ybiS, ycfS and ynhG leads to loss of a significant proportion of muropeptides, including those with meso-DAP-3-meso-DAP-3 cross-links and with covalently anchored major outer membrane lipoprotein (Lpp) to the peptidoglycan. Overexpression of ycbB in this background increases meso-diaminopimelyl-3-a meso-diaminopimelyl-3 cross-links but does not restore Lpp anchori…	6
P25889	PreA	b2147	NAD-dependent dihydropyrimidine dehydrogenase subunit PreA (DPD) (EC 1.3.1.1) (Dihydrothymine dehydrogenase) (Dihydrouracil dehydrogenase)	1.3.1.1	4388888±491531	2247827±590980	-0.965324	0.00058767		14
P0AD05	YecA	b1908	Uncharacterized protein YecA		10217660±1442285	5906406±560092	-0.790713	0.00058767		9
P0A7Z4	RpoA	b3295	DNA-directed RNA polymerase subunit alpha (RNAP subunit alpha) (EC 2.7.7.6) (RNA polymerase subunit alpha) (Transcriptase subunit alpha)	2.7.7.6	207000982±14814588	161278352±6952237	-0.360085	0.00058767		38
P69741	HybO	b2997	Hydrogenase-2 small chain (HYD2) (EC 1.12.99.6) (Membrane-bound hydrogenase 2 small subunit) (NiFe hydrogenase)	1.12.99.6	960394±296872	79140±112450	-3.60115	0.000597651		3
P67087	RsmI	b3146	Ribosomal RNA small subunit methyltransferase I (EC 2.1.1.198) (16S rRNA 2'-O-ribose C1402 methyltransferase) (rRNA (cytidine-2'-O-)-methyltransferase RsmI)	2.1.1.198	8995050±904575	6253336±404973	-0.524505	0.000608305		20
P0A6F9	GroS	b4142	Co-chaperonin GroES (10 kDa chaperonin) (Chaperonin-10) (Cpn10)		141059250±13234944	182205170±7004667	0.369263	0.000635771		7
Q46856	YqhD	b3011	Alcohol dehydrogenase YqhD (EC 1.1.1.2)	1.1.1.2	14811846±1575091	21483791±1868048	0.536497	0.000662059		20
P45577	ProQ	b1831	RNA chaperone ProQ		14023552±1551631	9098346±942395	-0.624176	0.000675322	Mutation reduces both the rate and the extent of ProP activation by an osmotic upshift, but does not impair transcription or translation of proP. {ECO:0000269|PubMed:10049386}.	12
P0AFF6	NusA	b3169	Transcription termination/antitermination protein NusA (N utilization substance protein A) (Transcription termination/antitermination L factor)		78125229±6855468	56053908±4429112	-0.478974	0.000675322	Mutants are sensitive to DNA-damaging agents. {ECO:0000269|PubMed:20696893}.	40
P0ACE3	Hha	b0460	Hemolysin expression-modulating protein Hha		892823±207150	224665±134633	-1.9906	0.000675322	Deletion results in a large increase in the production of extracellular and intracellular hemolysin (PubMed:1956303). At low osmolarity minor changes in overall translation, at 0.4 M NaCl expression of about 25 proteins altered, including decreased OmpA, crr and AhpC (in strain 5K, not a K12 derivative) (PubMed:10322001). At 0.3 M NaCl in strain W3110 up-regulation of 113 genes and down-regulatio…	3
P15254	PurL	b2557	Phosphoribosylformylglycinamidine synthase (FGAM synthase) (FGAMS) (EC 6.3.5.3) (Formylglycinamide ribonucleotide amidotransferase) (FGAR amidotransferase) (FGAR-AT)	6.3.5.3	4343644±790998	1634102±610075	-1.41041	0.000675322		19
P0A7W1	RpsE	b3303	Small ribosomal subunit protein uS5 (30S ribosomal protein S5)		157331870±16803745	110465046±4254790	-0.510221	0.000675322		16
P0AAV6	YbgS	b0753	Uncharacterized protein YbgS		7289648±861425	12212060±1592870	0.744386	0.000675322		5
P0AB33	BssS	b1060	Biofilm regulator BssS		857958±315359	13889±31057	-5.94889	0.000736362	Cells show increased biofilm formation when glucose is present in the medium. In a continuous-flow system with M9C medium supplemented with glucose, the biofilm had a 240-fold greater biomass, a 2800 fold-greater average thickness and a 16-fold increased surface coverage than the wild-type. {ECO:0000269|PubMed:16597943}.	3
P0ADZ0	RplW	b3318	Large ribosomal subunit protein uL23 (50S ribosomal protein L23)		41550310±4680547	28107135±1876912	-0.563923	0.000736362		10
P0AG51	RpmD	b3302	Large ribosomal subunit protein uL30 (50S ribosomal protein L30)		44518490±4633932	30391035±2586562	-0.550759	0.000736362		11
P0A6F3	GlpK	b3926	Glycerol kinase (EC 2.7.1.30) (ATP:glycerol 3-phosphotransferase) (Glycerokinase) (GK)	2.7.1.30	150997056±5978038	201009775±17774898	0.412745	0.000736362		41
P0A6P1	Tsf	b0170	Elongation factor Ts (EF-Ts) (Bacteriophage Q beta RNA-directed RNA polymerase subunit IV)		235902907±16153071	183953113±11135125	-0.358855	0.000761288		34
Q46808	YqeB	b2875	Uncharacterized protein YqeB		811778±290850	45070±47581	-4.17084	0.000867902		5
P17846	CysI	b2763	Sulfite reductase [NADPH] hemoprotein beta-component (SiR-HP) (SiRHP) (EC 1.8.1.2)	1.8.1.2	9714987±1170460	14527178±1444536	0.58047	0.000895347		28
P27829	WecC	b3787	UDP-N-acetyl-D-mannosamine dehydrogenase (EC 1.1.1.336) (UDP-ManNAc 6-dehydrogenase)	1.1.1.336	1223518±218957	572902±126620	-1.09468	0.000923535	Mutants do not synthesize Und-PP-GlcNAc-ManNAcA (lipid II) and enterobacterial common antigen (ECA). {ECO:0000269|PubMed:2166030}.	6
P33219	YebF	b1847	Protein YebF		5021160±906627	8034411±740651	0.678171	0.000923535		8
P23847	DppA	b3544	Dipeptide-binding protein (DBP) (Periplasmic dipeptide transport protein)		48562973±2200928	63072847±5214741	0.377162	0.000940398		39
P23367	MutL	b4170	DNA mismatch repair protein MutL		563185±263168	2273751±614144	2.01339	0.000941884		4
P65807	YgeY	b2872	Uncharacterized protein YgeY		11709944±2191631	4982364±1488614	-1.23283	0.000995511		21
P0A6D7	AroK	b3390	Shikimate kinase 1 (SK 1) (EC 2.7.1.71) (Shikimate kinase I) (SKI)	2.7.1.71	6223901±864792	4027029±181052	-0.628103	0.00115284		8
P0AE63	ChaB	b1217	Putative cation transport regulator ChaB		2372679±223754	3221907±257907	0.441398	0.00115284		4
P32099	LplA	b4386	Lipoate-protein ligase A (EC 6.3.1.20) (Lipoate--protein ligase)	6.3.1.20	1517915±89798	2001708±174764	0.39914	0.00123299		5
P0A9H1	Mug	b3068	G/U mismatch-specific DNA glycosylase (EC 3.2.2.28) (Double-strand-specific uracil glycosylase) (Mismatch-specific uracil DNA-glycosylase) (MUG)	3.2.2.28	2086657±209604	2820913±213701	0.434968	0.00124848		5
P0AG16	PurF	b2312	Amidophosphoribosyltransferase (ATase) (EC 2.4.2.14) (Glutamine phosphoribosylpyrophosphate amidotransferase) (GPATase)	2.4.2.14	1081992±282969	369675±63898	-1.54936	0.00124848		6
P75913	GhrA	b1033	Glyoxylate/hydroxypyruvate reductase A (EC 1.1.1.79) (EC 1.1.1.81) (2-ketoacid reductase)	1.1.1.79; 1.1.1.81	6604491±650868	9443770±960836	0.515915	0.00126348		12
P0A7J7	RplK	b3983	Large ribosomal subunit protein uL11 (50S ribosomal protein L11)		147229640±17822968	92711884±13528098	-0.667242	0.0012935		11
P0AC41	SdhA	b0723	Succinate dehydrogenase flavoprotein subunit (EC 1.3.5.1)	1.3.5.1	100504103±6408613	136823083±13545889	0.445057	0.00132552	No effect on anaerobic growth on glycerol fumarate medium. {ECO:0000269|PubMed:18723842}.	40
P0A847	Tgt	b0406	Queuine tRNA-ribosyltransferase (EC 2.4.2.29) (Guanine insertion enzyme) (tRNA-guanine transglycosylase)	2.4.2.29	3307048±712966	1532237±167121	-1.1099	0.00132552		12
P0AG67	RpsA	b0911	Small ribosomal subunit protein bS1 (30S ribosomal protein S1) (Bacteriophage Q beta RNA-directed RNA polymerase subunit I)		411114646±39463627	302931294±21649091	-0.44055	0.00140186	Essential, it cannot be deleted. Upon depletion cell growth and total protein synthesis become linear. {ECO:0000269|PubMed:9677288}.	64
Q46857	DkgA	b3012	2,5-diketo-D-gluconic acid reductase A (2,5-DKG reductase A) (2,5-DKGR A) (25DKGR-A) (EC 1.1.1.274) (AKR5C)	1.1.1.274	37037320±3043916	49273129±4155213	0.411821	0.00152036		25
P0A9Q7	AdhE	b1241	Bifunctional aldehyde-alcohol dehydrogenase AdhE (Alcohol dehydrogenase E) [Includes: Acetaldehyde dehydrogenase [acetylating] (ACDH) (EC 1.2.1.10); Alcohol dehydrogenase (ADH) (EC 1.1.1.1)]	1.1.1.1; 1.2.1.10	182081259±16334542	248421173±22858318	0.448206	0.00155941	Deletion mutant cannot grow aerobically in minimal media, is extremely sensitive to oxidative stress and shows morphologic defects that are associated with deficient septum formation (PubMed:12783863). In addition, mutant displays increased levels of internal peroxides and increased protein carbonyl content (PubMed:12783863). Both acetaldehyde dehydrogenase and alcohol dehydrogenase activities ar…	66
P17854	CysH	b2762	Phosphoadenosine 5'-phosphosulfate reductase (PAPS reductase) (EC 1.8.4.8) (3'-phosphoadenylylsulfate reductase) (PAPS reductase, thioredoxin dependent) (PAPS sulfotransferase) (PAdoPS reductase)	1.8.4.8	3719603±860957	6112158±535060	0.716533	0.00155941		11
P0ADY3	RplN	b3310	Large ribosomal subunit protein uL14 (50S ribosomal protein L14)		78549534±12000086	45740898±6968651	-0.780118	0.00155941		12
P0ADV1	LptA	b3200	Lipopolysaccharide export system protein LptA		225234±94620	3322±4765	-6.08328	0.00163934	Results in an earlier growth arrest and onset of cell lethality. {ECO:0000269|PubMed:16765569}.	2
P0A7M6	RpmC	b3312	Large ribosomal subunit protein uL29 (50S ribosomal protein L29)		78829327±13796497	44900618±4545581	-0.811997	0.001662	Cells missing both S17 and L29 grow very slowly and have a rather unstable temperature-sensitive phenotype. {ECO:0000269|PubMed:12226666, ECO:0000269|PubMed:3926498}.	6
P0AGE9	SucD	b0729	Succinate--CoA ligase [ADP-forming] subunit alpha (EC 6.2.1.5) (Succinyl-CoA synthetase subunit alpha) (SCS-alpha)	6.2.1.5	141955467±6673097	178356201±14156292	0.329323	0.00170269		23
P0AFZ3	SspB	b3228	Stringent starvation protein B (Adapter protein SspB) (Specificity-enhancing factor SspB)		2856850±300987	1920418±272530	-0.573005	0.00179343	Decreased degradation of ssrA-tagged proteins by ClpX-ClpP, no effect on degradation by ClpA-ClpP protease. Delayed and decreased induction of the extracytoplasmic-stress response. {ECO:0000269|PubMed:11009422, ECO:0000269|PubMed:15371343}.	5
P0AF08	Mrp	b2113	Iron-sulfur cluster carrier protein		4359230±711784	6378853±510794	0.549224	0.00179343		10
P13482	TreA	b1197	Periplasmic trehalase (EC 3.2.1.28) (Alpha,alpha-trehalase) (Alpha,alpha-trehalose glucohydrolase) (Tre37A)	3.2.1.28	14181695±902927	20287426±2493563	0.516556	0.00179732		28
P0A8G6	WrbA	b1004	NAD(P)H dehydrogenase (quinone) (EC 1.6.5.2) (Flavoprotein WrbA) (NAD(P)H:quinone oxidoreductase) (NQO)	1.6.5.2	84749850±7828071	114972414±10640158	0.440005	0.0018696	Cells lacking this gene show no phenotypes, however, N-trichloromethyl-mercapto-4-cyclohexene-1,2-dicarboximide and 8-hydroxyquinoline significantly inhibit the growth of the wrbA knockout relative to the wild-type, which is consistent with a role for WrbA in protecting against environmental stressors through its quinone reductase activity. {ECO:0000269|PubMed:17209564}.	14
P77674	PatD	b1444	Gamma-aminobutyraldehyde dehydrogenase (ABALDH) (EC 1.2.1.19) (1-pyrroline dehydrogenase) (4-aminobutanal dehydrogenase) (5-aminopentanal dehydrogenase) (EC 1.2.1.-)	1.2.1.-; 1.2.1.19	81043633±8068348	106026409±7384539	0.387653	0.00187921		34
P0ADU5	YgiW	b3024	Protein YgiW		26939135±2289594	36606344±3577538	0.44239	0.00191594		9
P66899	YgeX	b2871	Diaminopropionate ammonia-lyase (DAPAL) (EC 4.3.1.15) (2,3-diaminopropionate ammonia-lyase) (Alpha,beta-diaminopropionate ammonia-lyase) (Diaminopropionatase)	4.3.1.15	689872±218285	141617±103364	-2.28433	0.00193983	No growth on minimal medium plus DL-DAP; growth can be restored by a mix of 8 amino acids (Arg, Asn, Cys, Glu, Ile, Leu, Met and Thr). {ECO:0000269|PubMed:22904288}.	5
P0A7X6	RimM	b2608	Ribosome maturation factor RimM (21K)		4495003±522649	3131751±301842	-0.521353	0.00199857	Disruption causes slow growth, incomplete processing of 17S rRNA, accumulation of 30S and 50S subunits and decreased translational efficiency (PubMed:23611982, PubMed:9226267). Altered levels of ribosomal proteins in 30S subunits; uS2, uS3, uS14 and bS21 are severely depleted, uS5, uS7 and uS11 are decreased, distortion of rRNA helix 44 near the decoding center (PubMed:23611982). Slightly differe…	10
P0C018	RplR	b3304	Large ribosomal subunit protein uL18 (50S ribosomal protein L18)		68649946±9742061	42816822±6096050	-0.681081	0.00205637		12
P0AD70	AmpH	b0376	D-alanyl-D-alanine-carboxypeptidase/endopeptidase AmpH (EC 3.4.-.-) (DD-alanine-endopeptidase) (DD-carboxypeptidase) (Penicillin-binding protein AmpH)	3.4.-.-	374166±168277	0±0	-25.1572	0.00208181	Disruption is viable and exhibits no overt growth defects, but produces morphologically aberrant cells, particularly in cell filaments induced by aztreonam. {ECO:0000269|PubMed:9324260}.	2
P76256	TsaB	b1807	tRNA threonylcarbamoyladenosine biosynthesis protein TsaB (t(6)A37 threonylcarbamoyladenosine biosynthesis protein TsaB)		1223287±160886	756326±134082	-0.693683	0.00208181	Appears essential for growth, since no null mutants can be obtained. Conditional depletion of this gene leads to enlarged cells, which display highly condensed nucleoids. The TsaB depletion phenotype is suppressed by overexpressing the response regulator RstA. {ECO:0000269|PubMed:19376873}.	4
P76052	AbgB	b1337	p-aminobenzoyl-glutamate hydrolase subunit B (EC 3.5.1.-) (PABA-GLU hydrolase) (PGH)	3.5.1.-	1668045±694079	106611±95602	-3.96773	0.00208181		7
P0AG63	RpsQ	b3311	Small ribosomal subunit protein uS17 (30S ribosomal protein S17)		73684119±11611869	46543562±3655956	-0.662772	0.00208181		9
P0ADK8	YibL	b3602	Uncharacterized protein YibL		2854062±277967	1957764±289400	-0.54381	0.00208181		5
P31455	YidR	b3689	Uncharacterized protein YidR		2103158±284818	3329381±467512	0.662697	0.00208181		6
P63284	ClpB	b2592	Chaperone protein ClpB (Heat shock protein F84.1)		141560581±12862581	178977041±10819788	0.338355	0.00208181		74
P0A6F5	GroL	b4143	Chaperonin GroEL (EC 5.6.1.7) (60 kDa chaperonin) (Chaperonin-60) (Cpn60) (GroEL protein)	5.6.1.7	587023846±51930999	756582798±55357358	0.366079	0.00208181		57
P0A705	InfB	b3168	Translation initiation factor IF-2		82683753±5483088	68131521±3511766	-0.279281	0.00208181		65
P0ACD4	IscU	b2529	Iron-sulfur cluster assembly scaffold protein IscU (Sulfur acceptor protein IscU)		9691575±704817	7326750±795917	-0.403558	0.00208181		8
P30859	ArtI	b0863	Putative ABC transporter arginine-binding protein 2		56297795±6048771	73766172±5031142	0.389881	0.00209046		24
P08200	Icd	b1136	Isocitrate dehydrogenase [NADP] (IDH) (EC 1.1.1.42) (IDP) (NADP(+)-specific ICDH) (Oxalosuccinate decarboxylase)	1.1.1.42	267598671±16451068	332389546±24136251	0.312804	0.00209161		43
P60340	TruB	b3166	tRNA pseudouridine synthase B (EC 5.4.99.25) (Protein P35) (tRNA pseudouridine(55) synthase) (Psi55 synthase) (tRNA pseudouridylate synthase) (tRNA-uridine isomerase)	5.4.99.25	1085665±112494	683817±144490	-0.666896	0.00224784		4
P08622	DnaJ	b0015	Chaperone protein DnaJ (HSP40) (Heat shock protein J)		2797173±406209	4324465±567121	0.628552	0.0022716	Single dnaJ and double dnaK-dnaJ disruption are non-essential; synthetic lethality is seen in a triple tig-dnaK-dnaJ disruption, although this depends on temperature (triple disruptions grow slowly at 20 and 34 degrees Celsius but not at 43 degrees) and strain background. {ECO:0000269|PubMed:14726952}.	9
P0A7E1	PyrD	b0945	Dihydroorotate dehydrogenase (quinone) (EC 1.3.5.2) (DHOdehase) (DHOD) (DHODase) (Dihydroorotate oxidase)	1.3.5.2	518815±60402	245151±109925	-1.08155	0.00229979		4
P0ACW6	YdcH	b1426	Uncharacterized protein YdcH		32401159±1861014	21165102±4798861	-0.614358	0.00229979		12
P23256	MalY	b1622	Protein MalY [Includes: Cystathionine beta-lyase MalY (CBL) (EC 4.4.1.13) (Beta-cystathionase MalY) (Cysteine lyase MalY) (Cysteine-S-conjugate beta-lyase MalY); Maltose regulon modulator]	4.4.1.13	389400±62237	214374±50755	-0.861127	0.00230402		2
P0A746	MsrB	b1778	Peptide methionine sulfoxide reductase MsrB (EC 1.8.4.12) (Peptide-methionine (R)-S-oxide reductase)	1.8.4.12	9485614±1401195	13579451±1263983	0.517612	0.00236732		9
P10346	GlnQ	b0809	Glutamine transport ATP-binding protein GlnQ		3020060±631891	5245164±809566	0.796411	0.00237452		8
P0A9H3	CadA	b4131	Inducible lysine decarboxylase (LDCI) (EC 4.1.1.18)	4.1.1.18	11698289±1357251	16716555±1880887	0.51498	0.00238446		7
P61316	LolA	b0891	Outer-membrane lipoprotein carrier protein (P20)		9046358±1171993	5810094±938346	-0.638775	0.00243413		11
P0AFG8	AceE	b0114	Pyruvate dehydrogenase E1 component (PDH E1 component) (EC 1.2.4.1)	1.2.4.1	346159222±31633670	424653612±18371880	0.294851	0.00250048		87
P0AB80	IlvE	b3770	Branched-chain-amino-acid aminotransferase (BCAT) (EC 2.6.1.42) (Transaminase B)	2.6.1.42	6112366±839576	4160817±368569	-0.554864	0.00263479		9
P33602	NuoG	b2283	NADH-quinone oxidoreductase subunit G (EC 7.1.1.-) (NADH dehydrogenase I subunit G) (NDH-1 subunit G) (NUO7)	7.1.1.-	110897307±8630615	149051850±15763075	0.42659	0.00266608		58
P0AG18	PurE	b0523	N5-carboxyaminoimidazole ribonucleotide mutase (N5-CAIR mutase) (EC 5.4.99.18) (5-(carboxyamino)imidazole ribonucleotide mutase)	5.4.99.18	325708±83381	106439±61521	-1.61355	0.00271202		3
P37194	Slp	b3506	Outer membrane protein Slp		14562222±2774341	22520927±2543565	0.629036	0.00271202		6
P75694	YahO	b0329	Uncharacterized protein YahO		51499615±3558802	72112408±9092042	0.485686	0.00272663		10
P40874	SolA	b1059	N-methyl-L-tryptophan oxidase (MTOX) (EC 1.5.3.-)	1.5.3.-	4584818±447806	6113715±571999	0.415185	0.00277108		14
P0AEW6	Gsk	b0477	Guanosine-inosine kinase (EC 2.7.1.73)	2.7.1.73	1541906±347386	674625±225316	-1.19256	0.00285055	Disruption of the gene causes a considerable amount of guanosine accumulation together with a slight increase in the inosine productivity. {ECO:0000269|PubMed:11440147}.	7
P0A993	Fbp	b4232	Fructose-1,6-bisphosphatase class 1 (FBPase class 1) (EC 3.1.3.11) (D-fructose-1,6-bisphosphate 1-phosphohydrolase class 1)	3.1.3.11	13458868±1085472	10778911±693733	-0.320346	0.00297458		15
P0A9U3	YbiT	b0820	Probable ATP-binding protein YbiT		8928598±899610	5998403±1085921	-0.573855	0.0029819		16
P09127	HemX	b3803	Protein HemX (ORF X)		6440951±1508283	11465903±1893612	0.832004	0.00298775		15
P0A6X7	IhfA	b1712	Integration host factor subunit alpha (IHF-alpha)		40460180±2193133	48598493±3268388	0.264409	0.00305306		16
P76172	YnfD	b1586	Uncharacterized protein YnfD		2160494±225573	3212303±460040	0.572247	0.00317551		3
P27833	WecE	b3791	dTDP-4-amino-4,6-dideoxygalactose transaminase (EC 2.6.1.59)	2.6.1.59	5290026±361007	4308075±313490	-0.296232	0.00317551		12
P68919	RplY	b2185	Large ribosomal subunit protein bL25 (50S ribosomal protein L25)		78733349±12667713	51494822±4262133	-0.612547	0.003323		13
P0A9Y6	CspC	b1823	Cold shock-like protein CspC (CSP-C)		114128385±23823890	62406434±9529675	-0.870891	0.00356761		6
P69795	ChbB	b1738	PTS system N,N'-diacetylchitobiose-specific EIIB component (EIIB-Chb) (IVcel) (N,N'-diacetylchitobiose-specific phosphotransferase enzyme IIB component) (EC 2.7.1.196)	2.7.1.196	2254532±477255	1234007±174349	-0.869478	0.00363211		7
P0AGG4	TrxC	b2582	Thioredoxin 2 (Trx-2) (EC 1.8.1.8) (Protein-disulfide reductase)	1.8.1.8	2320889±605243	3932811±528718	0.760883	0.00363211		7
P39325	YtfQ	b4227	Galactofuranose-binding protein YtfQ		191094648±15190009	229592645±11727789	0.264789	0.00363211		34
P0ACS7	AlsR	b4089	HTH-type transcriptional regulator RpiR (Als operon repressor)		375931±132995	101018±35359	-1.89586	0.00371434		3
P25665	MetE	b3829	5-methyltetrahydropteroyltriglutamate--homocysteine methyltransferase (EC 2.1.1.14) (Cobalamin-independent methionine synthase) (Methionine synthase, vitamin-B12 independent isozyme)	2.1.1.14	34900913±2626868	51015829±7654655	0.54768	0.00377309		39
P24215	UxuA	b4322	Mannonate dehydratase (EC 4.2.1.8) (D-mannonate hydro-lyase)	4.2.1.8	9521795±755563	7882812±327771	-0.272523	0.00377309		20
P76002	PliG	b1178	Inhibitor of g-type lysozyme		5980285±597208	7873197±742786	0.396735	0.0038048		9
P06720	MelA	b4119	Alpha-galactosidase (EC 3.2.1.22) (Melibiase)	3.2.1.22	55862133±6717503	81876008±11259877	0.55157	0.00381098		32
P0A8V6	FadR	b1187	Fatty acid metabolism regulator protein		4496430±1319087	1758920±409599	-1.35409	0.00381857	Decreased transcription of fabA, low to no change in levels of fabB (PubMed:11859088, PubMed:21276098). Up-regulation of genes involved in beta-oxidation (fatty acid degradation, at least fadA, fadB, fadE, fadH, fadI and fadJ) (PubMed:11859088). Increased levels of fatty acids; double fadR-fabR deletions have the same phenotype, suggesting a functional fadR gene is required for fabR function (Pub…	12
P0A7D1	Pth	b1204	Peptidyl-tRNA hydrolase (PTH) (EC 3.1.1.29)	3.1.1.29	2572249±373944	1569871±342795	-0.712384	0.00387856		8
P0AGD1	SodC	b1646	Superoxide dismutase [Cu-Zn] (EC 1.15.1.1) (Bacteriocuprein)	1.15.1.1	13435808±2591226	19869020±1982951	0.564438	0.00391673		11
P0A7R1	RplI	b4203	Large ribosomal subunit protein bL9 (50S ribosomal protein L9)		200948702±25642764	138920442±18449723	-0.532568	0.00400777		19
P0ABF4	EutM	b2457	Bacterial microcompartment shell protein EutM (Bacterial microcompartment protein homohexamer) (BMC-H) (Ethanolamine utilization protein EutM)		757304±379046	12831±18153	-5.88312	0.00401073		3
P0ABK5	CysK	b2414	Cysteine synthase A (CSase A) (EC 2.5.1.47) (O-acetylserine (thiol)-lyase A) (OAS-TL A) (O-acetylserine sulfhydrylase A) (S-carboxymethylcysteine synthase) (EC 4.5.1.5) (Sulfate starvation-induced protein 5) (SSI5)	2.5.1.47; 4.5.1.5	131102436±15421244	182663407±21347206	0.478493	0.0040364	Significant decrease in tRNA nuclease activity of contact-dependent growth inhibitor CdiA-CT from strain 536 / UPEC (deletion in strain BW25113). {ECO:0000269|PubMed:22333533, ECO:0000269|PubMed:27531961}.	27
P0AGD3	SodB	b1656	Superoxide dismutase [Fe] (EC 1.15.1.1)	1.15.1.1	159024118±31900355	224446973±10052881	0.497129	0.0040364		13
P33570	TktB	b2465	Transketolase 2 (TK 2) (EC 2.2.1.1)	2.2.1.1	45547144±6348410	63249500±6453123	0.473693	0.0040364		34
P45748	TsaC	b3282	Threonylcarbamoyl-AMP synthase (TC-AMP synthase) (EC 2.7.7.87) (L-threonylcarbamoyladenylate synthase) (Ribosome maturation factor TsaC) (t(6)A37 threonylcarbamoyladenosine biosynthesis protein TsaC) (tRNA threonylcarbamoyladenosine biosynthesis protein TsaC)	2.7.7.87	1912184±331484	1241794±99603	-0.622796	0.00428767	The knockdown of this gene results in a loss of t(6)A37 modification in tRNAs. {ECO:0000269|PubMed:19287007}.	7
P36771	LrhA	b2289	Probable HTH-type transcriptional regulator LrhA		555293±149201	224150±84433	-1.30878	0.00429381		2
P0AGC3	Slt	b4392	Soluble lytic murein transglycosylase (EC 4.2.2.n1) (Exomuramidase) (Peptidoglycan lytic exotransglycosylase) (Slt70)	4.2.2.n1	5438862±2093612	1352595±287761	-2.00757	0.00429381		8
P07003	PoxB	b0871	Pyruvate dehydrogenase [ubiquinone] (EC 1.2.5.1) (Pyruvate oxidase) (POX) (Pyruvate:ubiquinone-8 oxidoreductase)	1.2.5.1	21444759±3050025	28605030±2109301	0.415644	0.00429381		29
P0AD61	PykF	b1676	Pyruvate kinase I (EC 2.7.1.40) (PK-1)	2.7.1.40	113269920±14350471	142391287±4658186	0.330096	0.00429381		41
P39451	AdhP	b1478	Alcohol dehydrogenase, propanol-preferring (EC 1.1.1.1)	1.1.1.1	20870577±2220344	29462344±3876936	0.497402	0.00436653		19
P61887	RffH	b3789	Glucose-1-phosphate thymidylyltransferase 2 (G1P-TT 2) (EC 2.7.7.24) (dTDP-glucose pyrophosphorylase 2) (dTDP-glucose synthase 2)	2.7.7.24	627356±129299	305528±106954	-1.03798	0.00442482		3
P00803	LepB	b2568	Signal peptidase I (SPase I) (EC 3.4.21.89) (Leader peptidase I)	3.4.21.89	1635697±614481	452319±84265	-1.85449	0.00456015		3
P11875	ArgS	b1876	Arginine--tRNA ligase (EC 6.1.1.19) (Arginyl-tRNA synthetase) (ArgRS)	6.1.1.19	18789072±1864359	14838915±907103	-0.340508	0.00458186		33
P30177	YbiB	b0800	Uncharacterized protein YbiB		14591588±1205625	11920001±722340	-0.291753	0.0046304		19
P0A6V1	GlgC	b3430	Glucose-1-phosphate adenylyltransferase (EC 2.7.7.27) (ADP-glucose pyrophosphorylase) (ADPGlc PPase) (ADP-glucose synthase)	2.7.7.27	12271175±2625577	7122468±712931	-0.784824	0.00472432		18
P0AFH0	Ogt	b1335	Methylated-DNA--protein-cysteine methyltransferase (EC 2.1.1.63) (6-O-methylguanine-DNA methyltransferase) (MGMT) (O-6-methylguanine-DNA-alkyltransferase)	2.1.1.63	555102±128436	248306±98755	-1.16064	0.00472432		3
P39384	YjiM	b4335	Putative dehydratase subunit YjiM (EC 4.-.-.-)	4.-.-.-	12395794±3318185	4649144±2409371	-1.41481	0.00475752		18
P0A9A2	FtnB	b1902	Bacterial non-heme ferritin-like protein		268768±142484	0±0	-24.6799	0.00475969		3
P11880	MurF	b0086	UDP-N-acetylmuramoyl-tripeptide--D-alanyl-D-alanine ligase (EC 6.3.2.10) (D-alanyl-D-alanine-adding enzyme) (UDP-MurNAc-pentapeptide synthetase)	6.3.2.10	8940079±628381	6770715±962789	-0.400979	0.00475969		13
P0A968	CspD	b0880	Cold shock-like protein CspD (CSP-D)		5397361±784559	2181815±1528482	-1.30673	0.004991	Deletion represses the production of persister cells. {ECO:0000269|PubMed:19909729}.	4
P0A6Y1	IhfB	b0912	Integration host factor subunit beta (IHF-beta)		49892437±4181132	71535141±10816309	0.519831	0.00506115		12
P0A6A3	AckA	b2296	Acetate kinase (EC 2.7.2.1) (Acetokinase)	2.7.2.1	54581525±3273661	64386811±4132548	0.238353	0.00515522		29
P0A959	AlaA	b2290	Glutamate-pyruvate aminotransferase AlaA (EC 2.6.1.2)	2.6.1.2	4081833±658371	2753961±279739	-0.567709	0.00517268		11
P0A9W9	YrdA	b3279	Protein YrdA		13723767±2681195	8355022±1080577	-0.715961	0.00517268		12
P0A7J3	RplJ	b3985	Large ribosomal subunit protein uL10 (50S ribosomal protein L10) (50S ribosomal protein L8)		191638057±27576874	124431654±23659280	-0.623031	0.00527269		20
P0ACE0	HybC	b2994	Hydrogenase-2 large chain (HYD2) (EC 1.12.99.6) (Membrane-bound hydrogenase 2 large subunit) (NiFe hydrogenase)	1.12.99.6	20054411±2250219	15517102±1060285	-0.37006	0.00575129		27
P0A6B7	IscS	b2530	Cysteine desulfurase IscS (EC 2.8.1.7) (NifS protein homolog) (ThiI transpersulfidase) (TusA transpersulfidase)	2.8.1.7	25748783±1908052	21375275±1465017	-0.268561	0.00584932		25
P76268	KdgR	b1827	HTH-type transcriptional regulator KdgR		17163433±1386797	13115166±1748425	-0.388102	0.00590722		16
P00888	AroF	b2601	Phospho-2-dehydro-3-deoxyheptonate aldolase, Tyr-sensitive (EC 2.5.1.54) (3-deoxy-D-arabino-heptulosonate 7-phosphate synthase) (DAHP synthase) (Phospho-2-keto-3-deoxyheptonate aldolase)	2.5.1.54	433633±72723	199545±106814	-1.11976	0.00593349		3
P0A9Q1	ArcA	b4401	Aerobic respiration control protein ArcA (Dye resistance protein)		49976998±5738879	68974580±8797355	0.464801	0.00596831		22
P06989	HisI	b2026	Histidine biosynthesis bifunctional protein HisIE [Includes: Phosphoribosyl-AMP cyclohydrolase (PRA-CH) (EC 3.5.4.19); Phosphoribosyl-ATP pyrophosphatase (PRA-PH) (EC 3.6.1.31)]	3.5.4.19; 3.6.1.31	9558861±3976781	2222453±859202	-2.10469	0.00605548		5
P25526	GabD	b2661	Succinate-semialdehyde dehydrogenase [NADP(+)] GabD (SSDH) (EC 1.2.1.79) (Glutarate-semialdehyde dehydrogenase) (EC 1.2.1.-)	1.2.1.-; 1.2.1.79	17709997±2361217	23448986±2136847	0.404962	0.00605548		22
P77488	Dxs	b0420	1-deoxy-D-xylulose-5-phosphate synthase (EC 2.2.1.7) (1-deoxyxylulose-5-phosphate synthase) (DXP synthase) (DXPS)	2.2.1.7	6579910±1018138	4693055±273650	-0.487541	0.00630403		12
P0AFW4	Rnk	b0610	Regulator of nucleoside diphosphate kinase		6318177±895847	4230706±751855	-0.57861	0.00635903	Mutant shows a significant reduction in the level of Ndk. {ECO:0000269|PubMed:8596442}.	7
P25535	UbiI	b2906	2-octaprenylphenol hydroxylase (EC 1.14.13.240) (2-polyprenylphenol 6-hydroxylase)	1.14.13.240	649389±178592	305730±71673	-1.08683	0.00635903	Cells lacking this gene have a low level of coenzyme Q8 in aerobic conditions, and accumulate a compound derived from the Q biosynthetic pathway which was identified as 3-octaprenyl-4-hydroxyphenol. When grown anaerobically, they have a content of Q8 comparable with that in wild-type cells and do not accumulate 3-octaprenyl-4-hydroxyphenol. The levels of the isoprenoid naphthoquinones, demethylme…	3
P37634	RlmJ	b3499	Ribosomal RNA large subunit methyltransferase J (EC 2.1.1.266) (23S rRNA (adenine(2030)-N6)-methyltransferase) (23S rRNA m6A2030 methyltransferase)	2.1.1.266	4170620±703614	2555353±573549	-0.706739	0.00640271	The inactivation of the this gene results in the complete loss of A2030 modification, but does not cause the accumulation of ribosome assembly intermediates. The phenotype of rlmJ knockout gene is very mild under various growth conditions and at the stationary phase, except for a small growth advantage in anaerobic conditions. Only minor changes in the total E.coli proteome can be observed in a c…	9
P09323	NagE	b0679	PTS system N-acetylglucosamine-specific EIICBA component (EIICBA-Nag) (EII-Nag) [Includes: N-acetylglucosamine permease IIC component (PTS system N-acetylglucosamine-specific EIIC component); N-acetylglucosamine-specific phosphotransferase enzyme IIB component (EC 2.7.1.193) (PTS system N-acetylglucosamine-specific EIIB component); N-acetylglucosamine-specific phosphotransferase enzyme IIA compon…	2.7.1.193	2372147±723064	814964±492844	-1.54138	0.00640271	Cells lacking nagE and nagA reduce by 50% the amount of GlcNAc6P. Together with the mutations of the genes of the peptidoglycan recycling pathway (ampG, anmK, murQ, nagK and nagZ), the accumulation of GlcNAc6P is eliminated. {ECO:0000269|PubMed:19617367}.	8
P27248	GcvT	b2905	Aminomethyltransferase (EC 2.1.2.10) (Glycine cleavage system T protein)	2.1.2.10	45690618±3179269	38637261±2367688	-0.241905	0.00640271		22
P0AB28	YceD	b1088	Large ribosomal RNA subunit accumulation protein YceD (23S rRNA accumulation protein YceD) (G30K)		1109460±165068	775183±91479	-0.517249	0.006541	Accumulates reduced levels of 23S rRNA, no significant difference in 16S or 5S rRNA levels, nor in rpmF transcripts (ribosomal protein L32, next gene in its operon). No visible growth defects on rich medium at 37 or 25 degrees Celsius. {ECO:0000269|PubMed:27574185}.	4
P0A836	SucC	b0728	Succinate--CoA ligase [ADP-forming] subunit beta (EC 6.2.1.5) (Succinyl-CoA synthetase subunit beta) (SCS-beta)	6.2.1.5	195128916±15667977	233967948±15344388	0.261883	0.006541		36
P62399	RplE	b3308	Large ribosomal subunit protein uL5 (50S ribosomal protein L5)		165850334±27411625	108757855±17446391	-0.608762	0.00682094		23
P0AGA2	SecY	b3300	Protein translocase subunit SecY		977499±439594	174561±124613	-2.48536	0.00682094		3
P23538	PpsA	b1702	Phosphoenolpyruvate synthase (PEP synthase) (EC 2.7.9.2) (Pyruvate, water dikinase)	2.7.9.2	136719810±31069635	82170046±3667210	-0.734538	0.00713225		45
P76145	Tam	b1519	Trans-aconitate 2-methyltransferase (EC 2.1.1.144)	2.1.1.144	3639831±295807	4691703±526655	0.36624	0.00715991		7
P61320	LolB	b1209	Outer-membrane lipoprotein LolB		2104499±668367	3578095±524039	0.765715	0.00726549		6
P0A6U3	MnmG	b3741	tRNA uridine 5-carboxymethylaminomethyl modification enzyme MnmG (Glucose-inhibited division protein A)		1438548±294720	560236±411453	-1.36051	0.00726549		7
P0A9L3	FklB	b4207	FKBP-type 22 kDa peptidyl-prolyl cis-trans isomerase (FKBP22) (PPIase) (EC 5.2.1.8) (Rotamase)	5.2.1.8	12671444±3464166	6571860±639022	-0.947207	0.00726604		10
P62707	GpmA	b0755	2,3-bisphosphoglycerate-dependent phosphoglycerate mutase (BPG-dependent PGAM) (PGAM) (Phosphoglyceromutase) (dPGM) (EC 5.4.2.11)	5.4.2.11	178397821±23548056	262722115±42589999	0.55844	0.00726604		29
P0A7C6	PepE	b4021	Peptidase E (EC 3.4.13.21) (Alpha-aspartyl dipeptidase) (Asp-specific dipeptidase) (Dipeptidase E)	3.4.13.21	4693902±1036690	2757663±417412	-0.767341	0.00726604		9
P76108	YdcS	b1440	Bifunctional polyhydroxybutyrate synthase / ABC transporter periplasmic binding protein (Poly-3-hydroxybutyrate synthase) (PHB synthase) (EC 2.3.1.-) (cPHB synthase)	2.3.1.-	23294920±1803760	29114025±2838074	0.321699	0.00726604		26
P0A8X0	YjgA	b4234	UPF0307 protein YjgA (x96 protein)		10260850±953427	8214672±705141	-0.320875	0.00736814		11
P17443	MurG	b0090	UDP-N-acetylglucosamine--N-acetylmuramyl-(pentapeptide) pyrophosphoryl-undecaprenol N-acetylglucosamine transferase (EC 2.4.1.227) (Undecaprenyl-PP-MurNAc-pentapeptide-UDPGlcNAc GlcNAc transferase)	2.4.1.227	126511±74854	301265±69810	1.25177	0.00784097	Inactivation of the gene rapidly inhibits peptidoglycan synthesis in exponentially growing cells. {ECO:0000269|PubMed:1649817}.	2
P0AEE5	MglB	b2150	D-galactose/methyl-galactoside binding periplasmic protein MglB (D-galactose-binding periplasmic protein) (GBP) (D-galactose/D-glucose-binding protein) (GGBP)		1260165±280137	681584±193200	-0.88665	0.00798252		4
P00363	FrdA	b4154	Fumarate reductase flavoprotein subunit (EC 1.3.5.1) (Quinol-fumarate reductase flavoprotein subunit) (QFR flavoprotein subunit)	1.3.5.1	15691245±1531889	20175107±2146700	0.362617	0.00798252		33
P0AE45	YtfL	b4218	Polyamine export protein		203206±118000	3148±7039	-6.01239	0.00814819	Deletion of the gene results in increased sensitivity to cadaverine and putrescine, but not to spermidine and spermine. {ECO:0000269|PubMed:33481283}.	3
P30136	ThiC	b3994	Phosphomethylpyrimidine synthase (EC 4.1.99.17) (Hydroxymethylpyrimidine phosphate synthase) (HMP-P synthase) (HMP-phosphate synthase) (HMPP synthase) (Thiamine biosynthesis protein ThiC)	4.1.99.17	1040887±153384	1582270±280522	0.604182	0.00814819		7
P0A9W6	IbaG	b3190	Acid stress protein IbaG		2222765±406842	1487131±158373	-0.579824	0.00833904	Deletion mutants grow faster and have higher viabilities in rich media, but have lower viabilities than the wild type in the late stationary phase. {ECO:0000269|PubMed:22534295}.	3
P06999	PfkB	b1723	ATP-dependent 6-phosphofructokinase isozyme 2 (ATP-PFK 2) (Phosphofructokinase 2) (EC 2.7.1.11) (6-phosphofructokinase isozyme II) (Phosphohexokinase 2)	2.7.1.11	27151587±2424903	31868565±1408784	0.231098	0.00839816		17
P0A8X2	YceI	b1056	Protein YceI		1189789±199819	1572196±109121	0.402075	0.00843693		5
P0A858	TpiA	b3919	Triosephosphate isomerase (TIM) (TPI) (EC 5.3.1.1) (Triose-phosphate isomerase)	5.3.1.1	103122789±13646047	128069424±6004589	0.312563	0.00860159		25
P42632	TdcE	b3114	PFL-like enzyme TdcE (Keto-acid formate acetyltransferase) (Keto-acid formate-lyase) (Ketobutyrate formate-lyase) (KFL) (EC 2.3.1.-) (Pyruvate formate-lyase) (PFL) (EC 2.3.1.54)	2.3.1.-; 2.3.1.54	13370735±6610876	2316298±365115	-2.52919	0.00868428	No discernible phenotype. {ECO:0000269|PubMed:9484901}.	30
P39176	LdtA	b1990	Probable L,D-transpeptidase ErfK/SrfK (EC 2.-.-.-)	2.-.-.-	830577±288500	1624801±378960	0.968078	0.00871585	Simultaneous disruption of erfK, ybiS, ycfS and ynhG leads to loss of covalent anchoring of the major outer membrane lipoprotein (Lpp, also known as the Braun lipoprotein) to the peptidoglycan. Complementation with erfK restores some of this anchoring. {ECO:0000269|PubMed:18456808}.	5
P42593	FadH	b3081	2,4-dienoyl-CoA reductase [(2E)-enoyl-CoA-producing] (DCR) (EC 1.3.1.34) (2,4-dienoyl-coenzyme A reductase [NADPH])	1.3.1.34	9173572±1067491	6645337±1083577	-0.465141	0.00885676		18
P0AAQ6	YbaA	b0456	Uncharacterized protein YbaA		1993598±679732	3291410±385745	0.723331	0.00887407		6
P0AFJ1	YjdM	b4108	Protein YjdM		7016352±686139	8436722±513522	0.265961	0.00894492		7
P75691	YahK	b0325	Aldehyde reductase YahK (EC 1.1.1.2) (Zinc-dependent alcohol dehydrogenase YahK)	1.1.1.2	46565512±5564839	60624775±6411025	0.380646	0.0089503		26
P0A8R0	RraA	b3929	Regulator of ribonuclease activity A		12662943±1027301	16377636±2000020	0.371114	0.00904763		10
P0AFP6	YbgI	b0710	GTP cyclohydrolase 1 type 2 homolog (Radiation resistance protein YbgI)		10418066±841830	12882990±1236509	0.30638	0.00915737		9
P63417	YhbS	b3156	Uncharacterized N-acetyltransferase YhbS (EC 2.3.1.-)	2.3.1.-	5278278±350243	4318132±466817	-0.28966	0.00921042		7
P0AG84	YghA	b3003	Uncharacterized oxidoreductase YghA (EC 1.-.-.-)	1.-.-.-	6222969±1201086	9064180±1243656	0.542573	0.00924004		14
P0ADV5	YhbW	b3160	Luciferase-like monooxygenase		3997425±389706	5360482±735417	0.423292	0.0093972		10
P0A6K6	DeoB	b4383	Phosphopentomutase (EC 5.4.2.7) (Phosphodeoxyribomutase) (Phosphoribomutase)	5.4.2.7	84225230±3923052	96432393±6381949	0.195265	0.00965014		35
P0A6Z3	HtpG	b0473	Chaperone protein HtpG (Heat shock protein C62.5) (Heat shock protein HtpG) (High temperature protein G)		78929072±4226225	95572953±9324904	0.276046	0.00972346		48
P28304	QorA	b4051	Quinone oxidoreductase 1 (EC 1.6.5.5) (NADPH:quinone reductase 1) (Zeta-crystallin homolog protein)	1.6.5.5	16575983±1682734	21836111±2764245	0.397621	0.00972346		19
P0AAT6	RsfS	b0637	Ribosomal silencing factor RsfS		1203582±279702	702495±133101	-0.776774	0.00985795	Cell viability is dramatically reduced in stationary phase, cells have a 10 hour growth block upon transition from rich to poor medium. Protein translation in stationary phase is derepressed. {ECO:0000269|PubMed:22829778}.	3
P27250	Ahr	b4269	Aldehyde reductase Ahr (EC 1.1.1.2) (Zinc-dependent alcohol dehydrogenase Ahr)	1.1.1.2	668434±83966	1202827±319383	0.847572	0.00985795		3
P0A817	MetK	b2942	S-adenosylmethionine synthase (AdoMet synthase) (EC 2.5.1.6) (MAT) (Methionine adenosyltransferase)	2.5.1.6	34044783±3777059	44522622±5262947	0.387105	0.00985795		28
P0AG30	Rho	b3783	Transcription termination factor Rho (EC 3.6.4.-) (ATP-dependent helicase Rho)	3.6.4.-	174677573±13090804	146758110±11263380	-0.251254	0.00985795		37
P0A800	RpoZ	b3649	DNA-directed RNA polymerase subunit omega (RNAP omega subunit) (EC 2.7.7.6) (RNA polymerase omega subunit) (Transcriptase subunit omega)	2.7.7.6	15413584±1765973	11791410±1377939	-0.386466	0.00985795		9
P76290	CmoA	b1870	Carboxy-S-adenosyl-L-methionine synthase (Cx-SAM synthase) (EC 2.1.3.-)	2.1.3.-	1735763±162842	1304047±211875	-0.412574	0.00986333		5
P0AD33	YfcZ	b2343	UPF0381 protein YfcZ		1043319±283626	562628±92651	-0.890926	0.00999393		3
P02359	RpsG	b3341	Small ribosomal subunit protein uS7 (30S ribosomal protein S7)		114280423±23718760	72511343±10875554	-0.6563	0.0103068		19
P0ACG1	StpA	b2669	DNA-binding protein StpA (H-NS homolog StpA)		1902172±215717	2652258±416571	0.479573	0.0103389	No visible phenotype in rich medium; double hns-stpA mutants grow slower and have reduced viable cell counts compared to single hns mutants in MC1029 and MC4100 backgrounds (PubMed:8890170). In 0.3M NaCl a double hns-stpA deletion up-regulates 583 and down-regulates 86 genes, 363 of which are thought to have been horizontally acquired; 131 are also up-regulated in a double cnu-hha deletion (PubMe…	5
P0ADP7	UbiJ	b3834	Ubiquinone biosynthesis accessory factor UbiJ		4405427±1502277	1938185±373076	-1.18458	0.0104327	During aerobic growth, mutant is impaired for ubiquinone biosynthesis and for growth in rich medium, but it does not present any defect under anaerobic conditions. {ECO:0000269|PubMed:24142253}.	4
P0A6H1	ClpX	b0438	ATP-dependent Clp protease ATP-binding subunit ClpX (ATP-dependent unfoldase ClpX)	3.4.21.92	11149174±2184012	7383029±899717	-0.594652	0.0104327	Delayed and decreased induction of the extracytoplasmic-stress response. {ECO:0000269|PubMed:15371343, ECO:0000269|PubMed:17210793}.	21
P0AAD8	TdcC	b3116	Threonine/serine transporter TdcC (H(+)/threonine-serine symporter)		1472238±921150	4202±9395	-8.45279	0.0104327		3
P0ABU9	TolQ	b0737	Tol-Pal system protein TolQ		365894±165536	86100±60054	-2.08734	0.0105645	Mutants lacking the tol-pal cluster suffer delayed outer membrane invagination and contain large outer membrane blebs at constriction sites and cell poles (PubMed:17233825). Tol-pal mutants fail to complete division and form cell chains, and fail to process denuded peptidoglycans at the septum (PubMed:32152098). {ECO:0000269|PubMed:17233825, ECO:0000269|PubMed:32152098}.	3
P39265	AlsB	b4088	D-allose-binding periplasmic protein (ALBP)		512587±74756	218229±169579	-1.23195	0.0105645		3
P0ABU0	MenB	b2262	1,4-dihydroxy-2-naphthoyl-CoA synthase (DHNA-CoA synthase) (EC 4.1.3.36)	4.1.3.36	20228059±1214863	17677814±1064357	-0.194418	0.0109017		17
P0A784	Orn	b4162	Oligoribonuclease (EC 3.1.15.-)	3.1.15.-	3479023±345669	4452664±511209	0.355986	0.0109037		9
P08312	PheS	b1714	Phenylalanine--tRNA ligase alpha subunit (EC 6.1.1.20) (Phenylalanyl-tRNA synthetase alpha subunit) (PheRS)	6.1.1.20	17782001±935991	15806244±832814	-0.169923	0.0109037		22
P0ADB1	OsmE	b1739	Osmotically-inducible putative lipoprotein OsmE (Activator of ntr-like gene protein)		6232955±1462829	9508530±1484726	0.609306	0.0110884		6
P0A935	MltA	b2813	Membrane-bound lytic murein transglycosylase A (EC 4.2.2.n1) (Mlt38) (Murein hydrolase A)	4.2.2.n1	338814±95310	142090±81414	-1.25369	0.0111379		2
P00887	AroH	b1704	Phospho-2-dehydro-3-deoxyheptonate aldolase, Trp-sensitive (EC 2.5.1.54) (3-deoxy-D-arabino-heptulosonate 7-phosphate synthase) (DAHP synthase) (Phospho-2-keto-3-deoxyheptonate aldolase)	2.5.1.54	1744665±376689	994400±296241	-0.811052	0.0112589		6
Q46812	SsnA	b2879	Putative aminohydrolase SsnA (EC 3.-.-.-)	3.-.-.-	727446±388203	90789±129318	-3.00225	0.0116316		3
P33368	YohF	b2137	Uncharacterized oxidoreductase YohF (EC 1.-.-.-)	1.-.-.-	2147326±395934	3272124±612346	0.607686	0.0121895		10
P0ABP8	DeoD	b4384	Purine nucleoside phosphorylase DeoD-type (PNP) (EC 2.4.2.1)	2.4.2.1	43866440±5050223	57958489±7619882	0.401902	0.0121915		19
P19926	Agp	b1002	Glucose-1-phosphatase (G1Pase) (EC 3.1.3.10)	3.1.3.10	130519374±9425108	160624455±17175719	0.299428	0.0123761		27
P0AAJ5	FdoH	b3893	Formate dehydrogenase-O iron-sulfur subunit (Aerobic formate dehydrogenase iron-sulfur subunit) (FDH-Z subunit beta) (Formate dehydrogenase-O subunit beta)	1.17.1.9	834828±197816	493041±102374	-0.759771	0.0124325		3
P0A6R0	FabH	b1091	Beta-ketoacyl-[acyl-carrier-protein] synthase III (Beta-ketoacyl-ACP synthase III) (KAS III) (EC 2.3.1.180) (3-oxoacyl-[acyl-carrier-protein] synthase 3) (3-oxoacyl-[acyl-carrier-protein] synthase III) (EcFabH)	2.3.1.180	22632821±3475127	16369078±2167255	-0.467443	0.0126288		14
Q46814	XdhD	b2881	Probable hypoxanthine oxidase XdhD (EC 1.-.-.-)	1.-.-.-	507932±270990	91732±46483	-2.46913	0.0133486		4
P0A8A4	PpsR	b1703	Phosphoenolpyruvate synthase regulatory protein (PEP synthase regulatory protein) (PSRP) (EC 2.7.11.33) (EC 2.7.4.28) (Pyruvate, water dikinase regulatory protein)	2.7.11.33; 2.7.4.28	2240388±527544	5552879±2135360	1.30949	0.0136875		9
P0A870	TalB	b0008	Transaldolase B (EC 2.2.1.2)	2.2.1.2	161937383±4984835	181592020±12068197	0.165265	0.0136875		33
P0A6N8	YeiP	b2171	Elongation factor P-like protein		6844824±1473402	4476321±576207	-0.6127	0.014068		8
P77737	OppF	b1247	Oligopeptide transport ATP-binding protein OppF (EC 7.4.2.6)	7.4.2.6	4315051±731692	2760538±739593	-0.644428	0.0141751		13
P0A759	NagB	b0678	Glucosamine-6-phosphate deaminase (EC 3.5.99.6) (GlcN6P deaminase) (GNPDA) (Glucosamine-6-phosphate isomerase)	3.5.99.6	8932004±859366	10991597±1086007	0.299345	0.0145057		12
P14900	MurD	b0088	UDP-N-acetylmuramoylalanine--D-glutamate ligase (EC 6.3.2.9) (D-glutamic acid-adding enzyme) (UDP-N-acetylmuramoyl-L-alanyl-D-glutamate synthetase)	6.3.2.9	12491459±1899364	9234703±1100071	-0.435805	0.0146456		15
P0AC59	GrxB	b1064	Glutaredoxin 2 (Grx2)		51579282±5144957	65077390±7521298	0.335365	0.014736		26
P0ADC1	LptE	b0641	LPS-assembly lipoprotein LptE (Rare lipoprotein B)		3184438±319597	3898151±363997	0.291751	0.0151278		5
P0ACP1	Cra	b0080	Catabolite repressor/activator (Fructose repressor)		9041289±963616	7311405±679554	-0.30638	0.0154432		16
P77570	AnmK	b1640	Anhydro-N-acetylmuramic acid kinase (EC 2.7.1.170) (AnhMurNAc kinase)	2.7.1.170	4318561±804768	3015348±387668	-0.518226	0.0157579		7
P0CF11	B3444	b3444	Insertion element IS1 5 protein InsA (IS1h)		212725±109696	41415±42181	-2.36077	0.0157579		2
P75949	NagZ	b1107	Beta-hexosaminidase (EC 3.2.1.52) (Beta-N-acetylhexosaminidase) (N-acetyl-beta-glucosaminidase)	3.2.1.52	2446136±520945	1667022±116266	-0.553232	0.0157579		7
P0A7H6	RecR	b0472	Recombination protein RecR		1225836±348890	572066±282795	-1.09951	0.0157579		5
P21889	AspS	b1866	Aspartate--tRNA ligase (EC 6.1.1.12) (Aspartyl-tRNA synthetase) (AspRS)	6.1.1.12	63745277±3669092	52862851±6494851	-0.270064	0.0157579		49
P60906	HisS	b2514	Histidine--tRNA ligase (EC 6.1.1.21) (Histidyl-tRNA synthetase) (HisRS)	6.1.1.21	21714885±1101335	19357867±1185888	-0.165764	0.0157579		28
P17993	UbiG	b2232	Ubiquinone biosynthesis O-methyltransferase (2-octaprenyl-6-hydroxyphenol methylase) (EC 2.1.1.222) (3-demethylubiquinone-8 3-O-methyltransferase) (EC 2.1.1.64)	2.1.1.222; 2.1.1.64	2556252±263579	3361345±485545	0.395008	0.0157579		8
P0CG19			Truncated inactive ribonuclease PH (Truncated inactive RNase PH) (Inactive RNase PH) (Truncated RNase PH)		3663129±369122	2904845±368003	-0.334615	0.0157612		4
P10408	SecA	b0098	Protein translocase subunit SecA (EC 7.4.2.8)	7.4.2.8	26174628±3300464	20693015±1846749	-0.339025	0.0160359		52
P76113	CurA	b1449	NADPH-dependent curcumin reductase (EC 1.3.1.n3) (NADPH-dependent curcumin/dihydrocurcumin reductase)	1.3.1.n3	20891143±2086545	26876194±3574406	0.363437	0.0161874		13
P39408	YjjV	b4378	Uncharacterized metal-dependent hydrolase YjjV (EC 3.1.-.-)	3.1.-.-	59505±133057	2123585±1429037	5.15735	0.0166264		2
P0A8N5	LysU	b4129	Lysine--tRNA ligase, heat inducible (EC 6.1.1.6) (Lysyl-tRNA synthetase) (LysRS)	6.1.1.6	94286798±12262764	119570694±12765854	0.342736	0.0172023		29
P39377	IadA	b4328	Isoaspartyl dipeptidase (EC 3.4.19.-)	3.4.19.-	21863977±2429375	32513851±7082230	0.572499	0.017321	No observable phenotype. Does not result in reduced stationary phase or heat shock survival. Approximately 31% of the enzyme activity present. {ECO:0000269|PubMed:7876157}.	17
P77757	ArnC	b2254	Undecaprenyl-phosphate 4-deoxy-4-formamido-L-arabinose transferase (EC 2.4.2.53) (Polymyxin resistance protein PmrF) (Undecaprenyl-phosphate Ara4FN transferase) (Ara4FN transferase)	2.4.2.53	4210661±2011393	1192839±674670	-1.81965	0.017321		8
P08142	IlvB	b3671	Acetolactate synthase isozyme 1 large subunit (AHAS-I) (EC 2.2.1.6) (Acetohydroxy-acid synthase I large subunit) (ALS-I)	2.2.1.6	15940972±6372594	33733546±10742384	1.08144	0.017321		14
P0ABF1	PcnB	b0143	Poly(A) polymerase I (PAP I) (EC 2.7.7.19) (Plasmid copy number protein)	2.7.7.19	5985103±1691955	2562827±1708570	-1.22364	0.017321		6
P0A8T7	RpoC	b3988	DNA-directed RNA polymerase subunit beta' (RNAP subunit beta') (EC 2.7.7.6) (RNA polymerase subunit beta') (Transcriptase subunit beta')	2.7.7.6	213365700±43144280	147041225±17865556	-0.537108	0.0173682		122
P21170	SpeA	b2938	Biosynthetic arginine decarboxylase (ADC) (EC 4.1.1.19)	4.1.1.19	54837051±11753582	36899906±4626919	-0.571534	0.0173682		34
P19319	NarZ	b1468	Respiratory nitrate reductase 2 alpha chain (EC 1.7.5.1)	1.7.5.1	456641±260756	72250±74229	-2.65998	0.017461		4
P69503	Apt	b0469	Adenine phosphoribosyltransferase (APRT) (EC 2.4.2.7)	2.4.2.7	4654172±774992	3439086±368427	-0.436499	0.0175096		9
P0AAJ8	HybA	b2996	Hydrogenase-2 operon protein HybA		1459773±216301	918533±315321	-0.668341	0.0175096		2
P23522	GarL	b3126	5-keto-4-deoxy-D-glucarate aldolase (KDGluc aldolase) (KDGlucA) (EC 4.1.2.20) (2-dehydro-3-deoxy-D-glucarate aldolase) (2-keto-3-deoxy-D-glucarate aldolase) (5-dehydro-4-deoxy-D-glucarate aldolase) (Alpha-keto-beta-deoxy-D-glucarate aldolase)	4.1.2.20	481421±44504	666669±123613	0.469671	0.0177667		2
P76423	ThiM	b2104	Hydroxyethylthiazole kinase (EC 2.7.1.50) (4-methyl-5-beta-hydroxyethylthiazole kinase) (TH kinase) (Thz kinase)	2.7.1.50	1857569±416997	2574832±291323	0.471062	0.0177667		6
P28903	NrdD	b4238	Anaerobic ribonucleoside-triphosphate reductase (EC 1.1.98.6) (Class III ribonucleoside-triphosphate reductase)	1.1.98.6	1895190±240097	2797548±597273	0.56182	0.0182756		11
P08178	PurM	b2499	Phosphoribosylformylglycinamidine cyclo-ligase (EC 6.3.3.1) (AIR synthase) (AIRS) (Phosphoribosyl-aminoimidazole synthetase)	6.3.3.1	1798207±301402	964629±515982	-0.898513	0.0186985		7
P25888	RhlE	b0797	ATP-dependent RNA helicase RhlE (EC 3.6.4.13)	3.6.4.13	1523108±901142	256711±124746	-2.5688	0.0187362		7
P0ADK0	YiaF	b3554	Uncharacterized protein YiaF		6212946±1675101	3347707±1194745	-0.892104	0.0187362		9
P10121	FtsY	b3464	Signal recognition particle receptor FtsY (SRP receptor) (EC 3.6.5.4)	3.6.5.4	6213149±952231	7826817±659225	0.333101	0.0187362		21
P77434	AlaC	b2379	Glutamate-pyruvate aminotransferase AlaC (EC 2.6.1.2)	2.6.1.2	1645504±217577	2209962±342677	0.425492	0.0187848		9
P0AAQ2	YajD	b0410	Putative HNH nuclease YajD (EC 3.1.-.-)	3.1.-.-	3301346±293105	2377531±597597	-0.47359	0.0188622		5
P0AEU7	Skp	b0178	Chaperone protein Skp (DNA-binding 17 kDa protein) (Histone-like protein HLP-1) (Seventeen kilodalton protein)		40785289±4242276	34385617±1803773	-0.246244	0.0188622		13
P0ADT2	YgiB	b3037	UPF0441 protein YgiB		913932±478053	229371±126732	-1.9944	0.0190775		5
P07395	PheT	b1713	Phenylalanine--tRNA ligase beta subunit (EC 6.1.1.20) (Phenylalanyl-tRNA synthetase beta subunit) (PheRS)	6.1.1.20	43284022±4777662	34789630±3858777	-0.315177	0.0190948		50
P0A8I8	RlmH	b0636	Ribosomal RNA large subunit methyltransferase H (EC 2.1.1.177) (23S rRNA (pseudouridine1915-N3)-methyltransferase) (23S rRNA m3Psi1915 methyltransferase) (rRNA (pseudouridine-N3-)-methyltransferase RlmH)	2.1.1.177	514381±137866	271193±109962	-0.923518	0.0193286		4
P0AFZ1	SseB	b2522	Protein SseB		979581±203761	599897±185352	-0.70745	0.0193286		5
P77495	PrpE	b0335	Propionate--CoA ligase (EC 6.2.1.17) (Propionyl-CoA synthetase)	6.2.1.17	2254145±1140238	672577±145855	-1.74481	0.0194384		11
P0C0V0	DegP	b0161	Periplasmic serine endoprotease DegP (EC 3.4.21.107) (Heat shock protein DegP) (Protease Do)	3.4.21.107	24693247±3817077	31230423±2832170	0.338836	0.0194384		18
P0AAF6	ArtP	b0864	Arginine transport ATP-binding protein ArtP (EC 7.4.2.1)	7.4.2.1	1998493±362960	2715381±377518	0.442242	0.0198662		5
P76569	YfgD	b2495	Uncharacterized protein YfgD		2188575±636513	3192830±370325	0.544844	0.0202023		5
P0AFI2	ParC	b3019	DNA topoisomerase 4 subunit A (EC 5.6.2.2) (Topoisomerase IV subunit A)	5.6.2.2	6122818±1717694	2702785±1844184	-1.17975	0.0206067		5
P0AE52	Bcp	b2480	Peroxiredoxin Bcp (EC 1.11.1.24) (Bacterioferritin comigratory protein) (Thioredoxin peroxidase) (Thioredoxin-dependent peroxiredoxin Bcp)	1.11.1.24	18514655±850531	21064404±1675418	0.186139	0.0206067		13
P25519	HflX	b4173	GTPase HflX (GTP-binding protein HflX)		5397118±868670	7454396±1244256	0.465902	0.0206405	Disruption does not affect lambda lysogeny or the transposition frequency of transposable elements. {ECO:0000269|PubMed:19181811}.	18
P60293	MukF	b0922	Chromosome partition protein MukF (Protein KicB)		697037±193652	407925±90117	-0.772934	0.0206405		4
P30137	ThiE	b3993	Thiamine-phosphate synthase (TP synthase) (TPS) (EC 2.5.1.3) (Thiamine-phosphate pyrophosphorylase) (TMP pyrophosphorylase) (TMP-PPase)	2.5.1.3	1811467±469038	17262494±11399111	3.25241	0.0206405		6
P00962	GlnS	b0680	Glutamine--tRNA ligase (EC 6.1.1.18) (Glutaminyl-tRNA synthetase) (GlnRS)	6.1.1.18	36651659±3094981	30295606±3527860	-0.27477	0.0206405		39
P0AG82	PstS	b3728	Phosphate-binding protein PstS (PBP)		3156982±602143	2230978±328022	-0.500869	0.0208265		9
P43671	PqiB	b0951	Intermembrane transport protein PqiB (Paraquat-inducible protein B)		778934±129742	393184±255574	-0.986297	0.0211133		4
P0ACB2	HemB	b0369	Delta-aminolevulinic acid dehydratase (ALAD) (ALADH) (EC 4.2.1.24) (Porphobilinogen synthase)	4.2.1.24	13968412±624979	16622766±1871315	0.250992	0.0211133		19
P0A7K6	RplS	b2606	Large ribosomal subunit protein bL19 (50S ribosomal protein L19)		57720577±17729551	32122729±6973193	-0.845491	0.0211376		13
P69797	ManX	b1817	PTS system mannose-specific EIIAB component (EC 2.7.1.191) (EIIAB-Man) (EIII-Man) [Includes: Mannose-specific phosphotransferase enzyme IIA component (PTS system mannose-specific EIIA component); Mannose-specific phosphotransferase enzyme IIB component (PTS system mannose-specific EIIB component)]	2.7.1.191	35933804±3025736	30668732±2494380	-0.228573	0.021154		24
P0ADE6	YgaU	b2665	Potassium binding protein Kbp (K(+) binding protein Kbp)		110861150±30925041	155015035±11579293	0.483654	0.0214575	Deletion mutant shows retarded growth at high concentrations of K(+) (PubMed:27112601). Deletion of the gene impacts the abundance of muropeptide species. The absence of YgaU leads to the activation of the Cpx pathway (PubMed:25422305). {ECO:0000269|PubMed:25422305, ECO:0000269|PubMed:27112601}.	15
P0A7A2	YtjC	b4395	Probable phosphoglycerate mutase GpmB (EC 5.4.2.-) (PGAM) (Phosphoglyceromutase)	5.4.2.-	2867665±283550	1954645±621384	-0.55297	0.0214575		8
P07862	DdlB	b0092	D-alanine--D-alanine ligase B (EC 6.3.2.4) (D-Ala-D-Ala ligase B) (D-alanylalanine synthetase B)	6.3.2.4	6391132±961863	5009899±375469	-0.35129	0.0214575		12
P0AB52	YchN	b1219	Protein YchN		9397070±1622833	12248730±1395903	0.382349	0.0217734		8
P64602	MlaB	b3191	Intermembrane phospholipid transport system binding protein MlaB		1034504±285330	626451±111915	-0.723665	0.0217814	Mutation leads to accumulation of phospholipid in the outer leaflet of the outer membrane and increased outer membrane permeability. It confers sensitivity to SDS-EDTA. {ECO:0000269|PubMed:19383799}.	3
P0A6J5	DadA	b1189	D-amino acid dehydrogenase (EC 1.4.99.-) (D-alanine dehydrogenase)	1.4.99.-	9825378±1003061	12434325±1685522	0.339743	0.0218225		19
P0A8F0	Upp	b2498	Uracil phosphoribosyltransferase (EC 2.4.2.9) (UMP pyrophosphorylase) (UPRTase)	2.4.2.9	18243915±2437226	14863201±726076	-0.295671	0.0218259		16
P42596	RlmG	b3084	Ribosomal RNA large subunit methyltransferase G (EC 2.1.1.174) (23S rRNA m2G1835 methyltransferase) (rRNA (guanine-N(2)-)-methyltransferase RlmG)	2.1.1.174	2921968±476108	2040732±463553	-0.517853	0.0220348		3
P75838	YcaO	b0905	Ribosomal protein S12 methylthiotransferase accessory factor YcaO		2952224±1322921	1075389±509154	-1.45694	0.0221301	Mutant shows a decrease in the ratio of methylthiolated to unmodified S12 and a decrease in transcription of a subset of genes. {ECO:0000269|PubMed:21169565}.	11
P0AAB6	WcaN	b2042	UTP--glucose-1-phosphate uridylyltransferase (EC 2.7.7.9) (Alpha-D-glucosyl-1-phosphate uridylyltransferase) (UDP-glucose pyrophosphorylase) (UDPGP) (Uridine diphosphoglucose pyrophosphorylase)	2.7.7.9	9425098±1481642	6954650±1135084	-0.43853	0.0221301		13
P75818	YbjP	b0865	Uncharacterized lipoprotein YbjP		14092299±3583412	19482595±1964268	0.467279	0.0224562		8
P77625	YfbT	b2293	Hexitol phosphatase A (Mannitol-1-phosphatase) (EC 3.1.3.22) (Sorbitol-6-phosphatase) (EC 3.1.3.50) (Sugar-phosphatase) (EC 3.1.3.23)	3.1.3.22; 3.1.3.23; 3.1.3.50	1982652±220869	2757427±549463	0.475892	0.0232824	Cells lacking this gene show a reduced growth rate at high butanol concentrations compared to wild-type. They also show a consistent change in the level of mannitol, D-sorbitol, galactitol, L-tyrosine, 3-amino-3-(4-hydroxyphenyl)propanoate and N-hydroxy-L-phenylalanine. {ECO:0000269|PubMed:27941785}.	6
P08839	PtsI	b2416	Phosphoenolpyruvate-protein phosphotransferase (EC 2.7.3.9) (Phosphotransferase system, enzyme I)	2.7.3.9	99841277±6356003	110278707±4822607	0.143446	0.0232824		43
P0A9M5	Gpt	b0238	Xanthine-guanine phosphoribosyltransferase (XGPRT) (EC 2.4.2.-) (EC 2.4.2.22) (Xanthine phosphoribosyltransferase)	2.4.2.-; 2.4.2.22	10359388±1609593	7875237±1009551	-0.395544	0.0232856		6
P0AFX7	RseA	b2572	Anti-sigma-E factor RseA (Regulator of SigE) (Sigma-E anti-sigma factor RseA) (Sigma-E factor negative regulatory protein)		861066±218143	440047±238058	-0.968467	0.0235396	About 10-fold increased sigma-E activity. Neither sigma-E nor RseB associate with the inner membrane. {ECO:0000269|PubMed:11777003, ECO:0000269|PubMed:9159522, ECO:0000269|PubMed:9159523}.	4
P75957	LolD	b1117	Lipoprotein-releasing system ATP-binding protein LolD (EC 7.6.2.-)	7.6.2.-	1535313±252931	2500559±696474	0.703717	0.0235887		4
P27550	Acs	b4069	Acetyl-coenzyme A synthetase (AcCoA synthetase) (Acs) (EC 6.2.1.1) (Acetate--CoA ligase) (Acyl-activating enzyme)	6.2.1.1	62405395±18435903	96553244±18838913	0.629654	0.0241794	Cells lacking this gene grow as well as wild-type cells at high concentrations (>25 mM) of acetate as the sole carbon source, but grow poorly on lower concentrations (<10 mM). {ECO:0000269|PubMed:7751300}.	40
P00452	NrdA	b2234	Ribonucleoside-diphosphate reductase 1 subunit alpha (EC 1.17.4.1) (Protein B1) (Ribonucleoside-diphosphate reductase 1 R1 subunit) (Ribonucleotide reductase 1)	1.17.4.1	18987888±8172954	8084213±2068468	-1.2319	0.0242501		36
P68206	YjbJ	b4045	UPF0337 protein YjbJ		182397525±29282478	229534261±21691818	0.331623	0.0242501		18
P0AAE0	CycA	b4208	D-serine/D-alanine/glycine transporter (Amino acid carrier CycA)		376277±91307	134462±163539	-1.48459	0.0243506	Mutant exhibits increased resistance to D-cycloserine when grown in a minimal medium, but no change in D-cycloserine sensitivity compared to its parental strain when grown in a complex medium. {ECO:0000269|PubMed:23316042}.	2
P24203	YjiA	b4352	Zinc chaperone YjiA (EC 3.6.5.-) (GTP-binding protein YjiA)	3.6.5.-	4507200±1082182	3049802±321776	-0.563516	0.0243506		9
P0A6I0	Cmk	b0910	Cytidylate kinase (CK) (EC 2.7.4.25) (Cytidine monophosphate kinase) (CMP kinase) (Protein MssA) (p25)	2.7.4.25	3941044±359348	3299161±345008	-0.256478	0.0243769		8
P60785	LepA	b2569	Elongation factor 4 (EF-4) (EC 3.6.5.n1) (Ribosomal back-translocase LepA)	3.6.5.n1	12817256±1730326	10037531±1285417	-0.352683	0.0243769		24
P0A862	Tpx	b1324	Thiol peroxidase (Tpx) (EC 1.11.1.24) (Peroxiredoxin tpx) (Prx) (Scavengase p20) (Thioredoxin peroxidase) (Thioredoxin-dependent peroxiredoxin)	1.11.1.24	65654625±10223789	80647718±5555484	0.296737	0.0243769		12
P25539	RibD	b0414	Riboflavin biosynthesis protein RibD [Includes: Diaminohydroxyphosphoribosylaminopyrimidine deaminase (DRAP deaminase) (EC 3.5.4.26) (Riboflavin-specific deaminase); 5-amino-6-(5-phosphoribosylamino)uracil reductase (EC 1.1.1.193) (HTP reductase)]	1.1.1.193; 3.5.4.26	3683649±556298	5025413±885696	0.448107	0.024786		8
P0A9T4	Tas	b2834	Protein tas		17218162±3350355	12310216±1848838	-0.484075	0.024786		16
P02358	RpsF	b4200	Small ribosomal subunit protein bS6 (30S ribosomal protein S6) [Cleaved into: Small ribosomal subunit protein bS6, fully modified isoform; Small ribosomal subunit protein bS6, non-modified isoform]		107814951±8922935	87588200±13010296	-0.299749	0.024786		12
P0A7I0	PrfA	b1211	Peptide chain release factor RF1 (RF-1)		5110281±528945	3955084±733515	-0.369694	0.0251721		12
P0AEJ6	EutB	b2441	Ethanolamine ammonia-lyase large subunit (EAL large subunit) (EC 4.3.1.7) (Ethanolamine ammonia-lyase alpha subunit) (Ethanolamine ammonia-lyase heavy chain) (Ethanolamine deaminase large subunit)	4.3.1.7	1618595±1005772	263302±344243	-2.61995	0.0253449		3
P25522	MnmE	b3706	tRNA modification GTPase MnmE (EC 3.6.-.-)	3.6.-.-	2122886±233289	1693551±243102	-0.325975	0.0253449		7
P37765	RluB	b1269	Ribosomal large subunit pseudouridine synthase B (EC 5.4.99.22) (23S rRNA pseudouridine(2605) synthase) (rRNA pseudouridylate synthase B) (rRNA-uridine isomerase B)	5.4.99.22	1347895±568800	583138±197115	-1.2088	0.0254843		6
P06959	AceF	b0115	Dihydrolipoyllysine-residue acetyltransferase component of pyruvate dehydrogenase complex (EC 2.3.1.12) (Dihydrolipoamide acetyltransferase component of pyruvate dehydrogenase complex) (E2)	2.3.1.12	119209167±13469326	137924607±5975396	0.210385	0.0254843		49
P0AET8	HdhA	b1619	7alpha-hydroxysteroid dehydrogenase (7alpha-HSDH) (EC 1.1.1.159) (NAD-dependent 7alpha-hydroxysteroid dehydrogenase)	1.1.1.159	12440757±1534165	14650800±822925	0.235905	0.0254843		13
P08660	LysC	b4024	Lysine-sensitive aspartokinase 3 (EC 2.7.2.4) (Aspartate kinase III) (AKIII) (Lysine-sensitive aspartokinase III)	2.7.2.4	260795±46535	339711±41185	0.381388	0.0254843		3
P0AFD1	NuoE	b2285	NADH-quinone oxidoreductase subunit E (EC 7.1.1.-) (NADH dehydrogenase I subunit E) (NDH-1 subunit E) (NUO5)	7.1.1.-	15283466±1996523	19662616±2804985	0.363483	0.0254843		10
P24554	RadA	b4389	DNA repair protein RadA (EC 3.6.4.-) (Branch migration protein RadA) (DNA repair protein Sms)	3.6.4.-	644625±287988	257444±103120	-1.3242	0.0257026	Increased sensitivity to methyl methanesulfonate, mitomycin C, phleomycin (PubMed:12446634, PubMed:1327967). Has a modest defect in RecA-mediated conjugational DNA recombination; double radA-radD mutants have wild-type levels (PubMed:12446634, PubMed:25425430). 10- to 1000-fold decrease in survival after ionising irradiation (IR) (PubMed:25049088, PubMed:25425430). Double radA-radD deletions have…	4
P25437	FrmA	b0356	S-(hydroxymethyl)glutathione dehydrogenase (EC 1.1.1.284) (Alcohol dehydrogenase class-3) (EC 1.1.1.1) (Alcohol dehydrogenase class-III) (Glutathione-dependent formaldehyde dehydrogenase) (FALDH) (FDH) (GSH-FDH) (EC 1.1.1.-)	1.1.1.-; 1.1.1.1; 1.1.1.284	4869614±637062	6441090±1066223	0.403498	0.0257026		14
P07004	ProA	b0243	Gamma-glutamyl phosphate reductase (GPR) (EC 1.2.1.41) (Glutamate-5-semialdehyde dehydrogenase) (Glutamyl-gamma-semialdehyde dehydrogenase) (GSA dehydrogenase)	1.2.1.41	21534049±1283161	19597377±831947	-0.135959	0.0257026		22
P0AEX9	MalE	b4034	Maltose/maltodextrin-binding periplasmic protein (MMBP) (Maltodextrin-binding protein) (Maltose-binding protein) (MBP)		283026369±54249645	201634240±35024977	-0.489196	0.0261117		50
P0A6Y5	HslO	b3401	33 kDa chaperonin (Heat shock protein 33) (HSP33)		7491927±841560	12695578±4055168	0.760917	0.026449		10
P76291	CmoB	b1871	tRNA U34 carboxymethyltransferase (EC 2.5.1.-)	2.5.1.-	500060±159689	236185±137780	-1.08219	0.0269273		3
P69922	FucI	b2802	L-fucose isomerase (FucIase) (FucIso) (EC 5.3.1.25) (6-deoxy-L-galactose isomerase) (D-arabinose isomerase) (EC 5.3.1.3)	5.3.1.25; 5.3.1.3	4712041±826917	6063700±702059	0.363846	0.0273854		16
P37744	RfbA	b2039	Glucose-1-phosphate thymidylyltransferase 1 (G1P-TT 1) (EC 2.7.7.24) (dTDP-glucose pyrophosphorylase 1) (dTDP-glucose synthase 1)	2.7.7.24	6187615±589689	5026180±723998	-0.299921	0.0274824		8
P77739	YniA	b1725	Probable ketoamine kinase YniA (EC 2.7.1.-)	2.7.1.-	24747874±4076502	31629758±3737258	0.353978	0.0274824		19
P0A9I3	GcvR	b2479	Glycine cleavage system transcriptional repressor (gcv operon repressor)		120568±55853	194429±20506	0.689389	0.0276725		3
P0AG27	YibN	b3611	Uncharacterized protein YibN		2610897±1160711	1097884±387266	-1.24982	0.0281235		6
P0A9K7	PhoU	b3724	Phosphate-specific transport system accessory protein PhoU (Pst system accessory protein PhoU) (Negative regulator of Pho regulon)		9538559±4037743	3873914±2171970	-1.29998	0.0281614	Produces high level of alkaline phosphatase (AP) when grown with excess phosphate (PubMed:1459954). No effect on phosphate uptake, but particular deletion mutants have a severe growth defect, which is largely alleviated by a compensatory mutation in the pstSCAB genes or in the phoRB operon (PubMed:8226621). Accumulates high levels of polyP, approximately 400 nmol of phosphate residues/mg of prote…	14
P77357	AbgA	b1338	p-aminobenzoyl-glutamate hydrolase subunit A (EC 3.5.1.-) (PABA-GLU hydrolase) (PGH)	3.5.1.-	6122632±1195239	4545431±456841	-0.429735	0.0284072		9
P0ADA1	TesA	b0494	Thioesterase 1/protease 1/lysophospholipase L1 (TAP) (Acyl-CoA thioesterase 1) (TESA) (EC 3.1.2.2) (Acyl-CoA thioesterase I) (Arylesterase) (EC 3.1.1.2) (Lysophospholipase L1) (EC 3.1.1.5) (Oleoyl-[acyl-carrier-protein] hydrolase) (EC 3.1.2.14) (Phospholipid degradation C) (Pldc) (Protease 1) (EC 3.4.21.-) (Protease I) (Thioesterase I/protease I) (TEP-I)	3.1.1.2; 3.1.1.5; 3.1.2.14; 3.1.2.2; 3.4.21.-	1374497±224912	1745490±200370	0.344728	0.0284264		6
P12758	Udp	b3831	Uridine phosphorylase (UPase) (UrdPase) (EC 2.4.2.3)	2.4.2.3	64161939±11433323	80639313±6957535	0.329766	0.0284264		17
P0AC47	FrdB	b4153	Fumarate reductase iron-sulfur subunit (EC 1.3.5.1) (Quinol-fumarate reductase iron-sulfur subunit) (QFR iron-sulfur subunit)	1.3.5.1	6520332±1119142	10412445±2965932	0.675292	0.0286807		11
P77541	PrpB	b0331	2-methylisocitrate lyase (2-MIC) (MICL) (EC 4.1.3.30) ((2R,3S)-2-methylisocitrate lyase)	4.1.3.30	26697060±5631206	16706235±5876399	-0.676294	0.0286807		17
P68187	MalK	b4035	Maltose/maltodextrin import ATP-binding protein MalK (EC 7.5.2.1)	7.5.2.1	17273900±4432615	11683471±1106312	-0.564125	0.028967		14
P0A7N9	RpmG	b3636	Large ribosomal subunit protein bL33 (50S ribosomal protein L33)		35553238±6980040	24622437±5568131	-0.530007	0.028967		8
P0ABJ1	CyoA	b0432	Cytochrome bo(3) ubiquinol oxidase subunit 2 (Cytochrome b562-o complex subunit II) (Cytochrome o ubiquinol oxidase subunit 2) (Cytochrome o subunit 2) (Oxidase bo(3) subunit 2) (Ubiquinol oxidase chain B) (Ubiquinol oxidase polypeptide II) (Ubiquinol oxidase subunit 2)		5955601±2042725	3247001±880172	-0.87514	0.0292048	Increased reduction of the ubiquinone pool (in aerobically grown minimal medium with glucose). {ECO:0000269|PubMed:19542282, ECO:0000269|PubMed:22843529}.	5
P0ADP0	YigB	b3812	5-amino-6-(5-phospho-D-ribitylamino)uracil phosphatase YigB (EC 3.1.3.104)	3.1.3.104	1273208±239829	1847496±404975	0.537103	0.0292048	Cells lacking this gene can grow in the absence of exogenous riboflavin; this may be due to the presence of the functionally redundant protein YbjI. {ECO:0000269|PubMed:24123841}.	5
P39367	YjhP	b4306	Uncharacterized protein YjhP		1525698±543335	852693±100656	-0.839371	0.0292048		4
P37440	UcpA	b2426	Oxidoreductase UcpA (EC 1.-.-.-)	1.-.-.-	6865040±1169897	5177225±738905	-0.407089	0.0292048		11
P0ADE8	YgfZ	b2898	tRNA-modifying protein YgfZ		31953265±3193133	38146248±3950843	0.255578	0.0292048		24
P31554	LptD	b0054	LPS-assembly protein LptD (Organic solvent tolerance protein)		2541995±276693	2011924±337960	-0.337386	0.0296024		4
P0A9P4	TrxB	b0888	Thioredoxin reductase (TRXR) (EC 1.8.1.9)	1.8.1.9	19438793±2882704	23687445±1992275	0.285184	0.02966		14
Q46811	YgfK	b2878	Putative oxidoreductase YgfK (Putative oxidoreductase Fe-S subunit)		1731660±831460	529584±549311	-1.70922	0.0303011	Insertion mutant is unable to reduce selenate to selenium. {ECO:0000269|PubMed:12480890}.	12
P64540	YfcL	b2325	Uncharacterized protein YfcL		2272394±407915	1538163±454715	-0.563004	0.0306983		5
P0A7Z0	RpiA	b2914	Ribose-5-phosphate isomerase A (EC 5.3.1.6) (Phosphoriboisomerase A) (PRI)	5.3.1.6	31821957±3681767	39705927±5430682	0.319332	0.0306983		13
P0AAX8	LdtB	b0819	Probable L,D-transpeptidase YbiS (EC 2.-.-.-)	2.-.-.-	16359268±3409896	11925744±1425414	-0.456029	0.0308647	Simultaneous disruption of erfK, ybiS, ycfS and ynhG leads to loss of covalent anchoring of the major outer membrane lipoprotein (Lpp) to the peptidoglycan. Complementation with ybiS restores most of this anchoring. {ECO:0000269|PubMed:18456808}.	13
P0A9D8	DapD	b0166	2,3,4,5-tetrahydropyridine-2,6-dicarboxylate N-succinyltransferase (EC 2.3.1.117) (Succinyl-CoA: tetrahydrodipicolinate N-succinyltransferase) (Tetrahydrodipicolinate N-succinyltransferase) (THDP succinyltransferase) (THP succinyltransferase) (Tetrahydropicolinate succinylase)	2.3.1.117	45195562±5710490	52876726±2916394	0.226452	0.0309095		22
P07650	DeoA	b4382	Thymidine phosphorylase (EC 2.4.2.4) (TdRPase)	2.4.2.4	12852291±1055378	15610449±2048848	0.280487	0.0309095		25
P0ADG7	GuaB	b2508	Inosine-5'-monophosphate dehydrogenase (IMP dehydrogenase) (IMPD) (IMPDH) (EC 1.1.1.205)	1.1.1.205	31312165±2771598	26844796±2497159	-0.222081	0.0309095		25
P31142	SseA	b2521	3-mercaptopyruvate sulfurtransferase (MST) (EC 2.8.1.2) (Rhodanese-like protein)	2.8.1.2	23836540±2185548	28942294±3663677	0.280004	0.0309095		19
P07014	SdhB	b0724	Succinate dehydrogenase iron-sulfur subunit (EC 1.3.5.1)	1.3.5.1	48838645±5723193	61480267±8931130	0.3321	0.0314346		21
P0ABK2	CydB	b0734	Cytochrome bd-I ubiquinol oxidase subunit 2 (EC 7.1.1.7) (Cytochrome bd-I oxidase subunit II) (Cytochrome d ubiquinol oxidase subunit II)	7.1.1.7	8210982±3382403	4109280±663191	-0.998669	0.0315731	Loss of cytochrome b595 and d from enzyme preparations (PubMed:3013298). A double cydA/cydB deletion shows increased sensitivity to reductant (beta-mercapoethanol) (PubMed:23749980). Greatly increased resistance to hydroxyurea, probably due to decreased OH radical formation as an electron transport chain is disrupted (PubMed:20005847). {ECO:0000269|PubMed:19542282, ECO:0000269|PubMed:20005847, EC…	4
P62615	IspE	b1208	4-diphosphocytidyl-2-C-methyl-D-erythritol kinase (CMK) (EC 2.7.1.148) (4-(cytidine-5'-diphospho)-2-C-methyl-D-erythritol kinase)	2.7.1.148	496275±195829	1105815±473866	1.1559	0.0316449		4
P67910	HldD	b3619	ADP-L-glycero-D-manno-heptose-6-epimerase (EC 5.1.3.20) (ADP-L-glycero-beta-D-manno-heptose-6-epimerase) (ADP-glyceromanno-heptose 6-epimerase) (ADP-hep 6-epimerase) (AGME)	5.1.3.20	57085400±3371845	62636515±3250115	0.133882	0.0319957		25
P77718	ThiI	b0423	tRNA sulfurtransferase (EC 2.8.1.4) (Sulfur carrier protein ThiS sulfurtransferase) (Thiamine biosynthesis protein ThiI) (tRNA 4-thiouridine synthase)	2.8.1.4	1320554±459867	747168±153850	-0.821638	0.0322767		7
P45470	YhbO	b3153	Protein/nucleic acid deglycase 2 (EC 3.1.2.-) (EC 3.5.1.-) (EC 3.5.1.124) (Maillard deglycase)	3.1.2.-; 3.5.1.-; 3.5.1.124	900929±186451	1579971±544729	0.810413	0.0325798	Cells lacking this gene are highly sensitive to oxidative, thermal, UV, and pH stresses, but only slightly sensitive to salt stress and insensitive to cold stress (PubMed:17933887). They display increased protein glycation levels, and decreased viability in methylglyoxal- or glucose-containing media (PubMed:26774339). They also show highly increased DNA and RNA glycation levels, and exhibit stron…	4
P07648	RecC	b2822	RecBCD enzyme subunit RecC (Exodeoxyribonuclease V 125 kDa polypeptide) (Exodeoxyribonuclease V gamma chain) (Exonuclease V subunit RecC) (ExoV subunit RecC) (Helicase/nuclease RecBCD subunit RecC)		198016±128590	40546±36210	-2.28799	0.0325855	Decreased degradation of DNA with free ends that is unable to undergo homologous recombination, which can fortuitously lead to more efficient viral infection (PubMed:123277, PubMed:4562392). Cells are deficient in DNA recombination repair and have increased sensitivity to UV light. The cultures have many inviable cells (PubMed:6389498). Cells can be transformed with retron Ec48-containing plasmid…	3
P23839	YicC	b3644	Endoribonuclease YicC (EC 3.1.26.-)	3.1.26.-	21566099±2052434	18246387±1932305	-0.241154	0.0326464		23
P31550	ThiB	b0068	Thiamine-binding periplasmic protein		446257±104659	703838±192219	0.657368	0.0326664		2
P31677	OtsA	b1896	Trehalose-6-phosphate synthase (TPS) (EC 2.4.1.15) (Alpha,alpha-trehalose-phosphate synthase [UDP-forming]) (Osmoregulatory trehalose synthesis protein A) (OtsA) (UDP-glucose-glucosephosphate glucosyltransferase)	2.4.1.15	7592939±1949393	10066765±790572	0.40687	0.032704		20
P0A720	Tmk	b1098	Thymidylate kinase (EC 2.7.4.9) (Thymidine monophosphate kinase) (dTMP kinase) (TMPK)	2.7.4.9	1061760±243982	603602±308012	-0.814788	0.0339065		4
P28861	Fpr	b3924	Flavodoxin/ferredoxin--NADP reductase (EC 1.18.1.2) (EC 1.19.1.1) (Ferredoxin (flavodoxin):NADP(+) oxidoreductase) (Ferredoxin--NADP reductase) (FNR) (Flavodoxin--NADP reductase) (FLDR) (Methyl viologen resistance protein A) (dA1)	1.18.1.2; 1.19.1.1	3384394±585525	4595749±860355	0.441403	0.0340899	The deletion mutant is highly sensitive to methyl viologen. {ECO:0000269|PubMed:2834327}.	8
P0A9C5	GlnA	b3870	Glutamine synthetase (GS) (EC 6.3.1.2) (Glutamate--ammonia ligase) (Glutamine synthetase I beta) (GSI beta)	6.3.1.2	42977787±3984493	51300276±5970675	0.255375	0.0346119		27
P31808	YciK	b1271	Uncharacterized oxidoreductase YciK (EC 1.-.-.-)	1.-.-.-	7371161±454450	8995899±1330547	0.287376	0.035049		13
P0ADS6	YggE	b2922	Uncharacterized protein YggE		2020880±437383	2867515±588570	0.504818	0.0351031		6
P24171	Dcp	b1538	Dipeptidyl carboxypeptidase (EC 3.4.15.5) (Peptidyl-dipeptidase Dcp)	3.4.15.5	6137500±1687528	8216155±630185	0.420812	0.035108		25
P46890	YbaE	b0445	Uncharacterized protein YbaE		551445±347976	132964±104907	-2.05218	0.0353678		2
P0A6H5	HslU	b3931	ATP-dependent protease ATPase subunit HslU (Heat shock protein HslU) (Unfoldase HslU)		47079962±2471124	51314717±2756612	0.124259	0.0363233		38
P75864	RlmL	b0948	Ribosomal RNA large subunit methyltransferase K/L [Includes: 23S rRNA m2G2445 methyltransferase (EC 2.1.1.173) (rRNA (guanine-N(2)-)-methyltransferase RlmL); 23S rRNA m7G2069 methyltransferase (EC 2.1.1.264) (rRNA (guanine-N(7)-)-methyltransferase RlmK)]	2.1.1.173; 2.1.1.264	1096259±432336	593746±85635	-0.88467	0.0366712		6
P0A9V5	YiaG	b3555	Uncharacterized HTH-type transcriptional regulator YiaG		449860±282709	107320±101740	-2.06756	0.0366712		2
P76576	YfgM	b2513	Ancillary SecYEG translocon subunit (Periplasmic chaperone YfgM)		5479425±700079	4590836±343275	-0.255268	0.0366712		10
P17169	GlmS	b3729	Glutamine--fructose-6-phosphate aminotransferase [isomerizing] (EC 2.6.1.16) (D-fructose-6-phosphate amidotransferase) (GFAT) (Glucosamine-6-phosphate synthase) (Hexosephosphate aminotransferase) (L-glutamine--D-fructose-6-phosphate amidotransferase)	2.6.1.16	27919253±3920099	33973288±3589221	0.283141	0.0366738		32
P0A6C8	ArgB	b3959	Acetylglutamate kinase (EC 2.7.2.8) (N-acetyl-L-glutamate 5-phosphotransferase) (NAG kinase) (NAGK)	2.7.2.8	13183308±1079718	11596305±881726	-0.185047	0.036674		12
P08373	MurB	b3972	UDP-N-acetylenolpyruvoylglucosamine reductase (EC 1.3.1.98) (UDP-N-acetylmuramate dehydrogenase)	1.3.1.98	2408873±360799	3114606±505763	0.370692	0.0369441		5
P0A7F3	PyrI	b4244	Aspartate carbamoyltransferase regulatory chain		9065823±1146734	7420588±888524	-0.288904	0.0371239		10
P21645	LpxD	b0179	UDP-3-O-(3-hydroxymyristoyl)glucosamine N-acyltransferase (UDP-3-O-(3-OHC14)-GlcN N-acyltransferase) (EC 2.3.1.191) (Protein FirA) (Rifampicin resistance protein) (UDP-3-O-(3-hydroxytetradecanoyl)glucosamine N-acyltransferase)	2.3.1.191	7251256±3167533	12178826±2979834	0.748072	0.03719		7
P0A9N4	PflA	b0902	Pyruvate formate-lyase 1-activating enzyme (EC 1.97.1.4) (Formate-C-acetyltransferase-activating enzyme 1) (PFL-activating enzyme 1)	1.97.1.4	12640414±2550464	16969694±2848591	0.424917	0.0372208		20
P0A8W2	SlyA	b1642	Transcriptional regulator SlyA		2582663±502452	3888471±1041454	0.590344	0.0374467		6
P0ACE7	HinT	b1103	Purine nucleoside phosphoramidase (EC 3.9.1.-) (Histidine triad nucleotide binding protein HinT) (HIT protein)	3.9.1.-	22588252±2454467	26346311±2248589	0.222028	0.0374467		6
P42641	ObgE	b3183	GTPase ObgE/CgtA (EC 3.6.5.-) (GTP-binding protein Obg)	3.6.5.-	17124818±2493966	13697438±1730880	-0.322183	0.0374467		12
P0A7Y8	RnpA	b3704	Ribonuclease P protein component (RNase P protein) (RNaseP protein) (EC 3.1.26.5) (Protein C5)	3.1.26.5	1505821±203011	1070416±328159	-0.492379	0.0374537		2
P24205	LpxM	b1855	Lipid A biosynthesis myristoyltransferase (EC 2.3.1.243) (Kdo(2)-lauroyl-lipid IV(A) myristoyltransferase)	2.3.1.243	244623±130351	452301±130170	0.886723	0.0375138	Makes pentaacylated lipid A rather than the usual hexaacylated lipid A. {ECO:0000269|PubMed:16467300}.	2
P25738	MsyB	b1051	Acidic protein MsyB		12652225±3218729	22684080±8345696	0.842289	0.038279		5
P0A8W5	YqgE	b2948	UPF0301 protein YqgE		1246849±365186	831178±66925	-0.585057	0.0384778		4
P0A972	CspE	b0623	Cold shock-like protein CspE (CSP-E)		383499±322388	19868±44426	-4.2707	0.0387233		2
P30863	DkgB	b0207	2,5-diketo-D-gluconic acid reductase B (2,5-DKG reductase B) (2,5-DKGR B) (25DKGR-B) (EC 1.1.1.346) (AKR5D)	1.1.1.346	1238718±202205	1520588±151116	0.295781	0.0387421		5
P06987	HisB	b2022	Histidine biosynthesis bifunctional protein HisB [Includes: Histidinol-phosphatase (EC 3.1.3.15); Imidazoleglycerol-phosphate dehydratase (IGPD) (EC 4.2.1.19)]	3.1.3.15; 4.2.1.19	4922766±496403	5802202±611919	0.237132	0.0387421		12
P0ADI4	EntB	b0595	Enterobactin synthase component B (EC 6.3.2.14) (Enterobactin biosynthesis bifunctional protein EntB) (Enterochelin synthase B) [Includes: Isochorismatase (EC 3.3.2.1) (2,3-dihydro-2,3-dihydroxybenzoate synthase) (Isochorismate lyase); Aryl carrier protein (ArCP)]	3.3.2.1; 6.3.2.14	1443846±365030	994818±170870	-0.537412	0.038958	Cells lacking this gene are hypersensitive to the antimicrobial peptide wrwycr. {ECO:0000269|PubMed:22096151}.	3
P34209	YdcF	b1414	Protein YdcF		615718±117030	781063±92169	0.343168	0.0394972		5
P52643	LdhA	b1380	D-lactate dehydrogenase (D-LDH) (EC 1.1.1.28) (Fermentative lactate dehydrogenase)	1.1.1.28	16365896±3669249	24064551±5891824	0.556217	0.0395303		19
P0AEE1	DcrB	b3472	Inner membrane lipoprotein DcrB		4878974±1859110	2720854±582548	-0.842518	0.039663	Disruption of the gene leads to phage C1 adsorption defect. Mutation does not impair vitamin B12 utilization (PubMed:8752353). Mutant is resistant to phage C6 (PubMed:12558182). Null mutant is not viable when grown at low temperatures, conditions which impact membrane fluidity (PubMed:33431434). Cells lacking both yciB and dcrB display pleiotropic defects, including morphological changes, elevate…	6
P0AAP3	FrmR	b0357	Transcriptional repressor FrmR		536881±151678	745611±112590	0.473823	0.0399102		3
P15034	PepP	b2908	Xaa-Pro aminopeptidase (EC 3.4.11.9) (Aminoacylproline aminopeptidase) (Aminopeptidase P II) (APP-II) (X-Pro aminopeptidase)	3.4.11.9	14496901±1457203	17335076±2114431	0.25795	0.0399102		20
P77258	NemA	b1650	N-ethylmaleimide reductase (NEM reductase) (EC 1.3.1.-) (N-ethylmaleimide reducing enzyme)	1.3.1.-	5483293±921874	4378234±389571	-0.324694	0.0399444		12
P0AB14	YccJ	b1003	Uncharacterized protein YccJ		8766207±1439617	11331794±1825233	0.370352	0.0399444		3
P00448	SodA	b3908	Superoxide dismutase [Mn] (EC 1.15.1.1) (MnSOD)	1.15.1.1	13766093±4089151	21998847±6249148	0.676309	0.0399678		15
P0AAS0	YlaC	b0458	Inner membrane protein YlaC		531886±422226	59413±72932	-3.16228	0.0399678		3
P63386	MlaF	b3195	Intermembrane phospholipid transport system ATP-binding protein MlaF (EC 7.6.2.-)	7.6.2.-	1324078±283593	925053±225657	-0.51738	0.0400092	Mutation leads to accumulation of phospholipid in the outer leaflet of the outer membrane and increased outer membrane permeability. It confers sensitivity to SDS-EDTA. {ECO:0000269|PubMed:19383799}.	4
P23869	PpiB	b0525	Peptidyl-prolyl cis-trans isomerase B (PPIase B) (EC 5.2.1.8) (Rotamase B)	5.2.1.8	51128343±4430321	60322382±7075666	0.23857	0.0400092		9
P19624	PdxA	b0052	4-hydroxythreonine-4-phosphate dehydrogenase (EC 1.1.1.262) (4-(phosphohydroxy)-L-threonine dehydrogenase)	1.1.1.262	616440±113252	783953±102420	0.346808	0.0404498		5
P0AB55	YciI	b1251	Protein YciI		8413290±994922	10247871±1343177	0.284582	0.0404498		6
P77454	GlsA	b0485	Glutaminase 1 (EC 3.5.1.2)	3.5.1.2	4042998±1350202	5963841±1119667	0.560816	0.0406688		10
P0A734	MinE	b1174	Cell division topological specificity factor		6728369±1176202	5167536±808040	-0.38078	0.0407886		7
P39831	YdfG	b1539	NADP-dependent 3-hydroxy acid dehydrogenase YdfG (L-allo-threonine dehydrogenase) (EC 1.1.1.381) (Malonic semialdehyde reductase) (EC 1.1.1.298)	1.1.1.298; 1.1.1.381	19689692±3211129	24255622±2683348	0.300879	0.0411215		13
P76440	PreT	b2146	NAD-dependent dihydropyrimidine dehydrogenase subunit PreT (DPD) (EC 1.3.1.1) (Dihydrothymine dehydrogenase) (Dihydrouracil dehydrogenase)	1.3.1.1	4412157±903497	2165143±1852909	-1.02702	0.0412066		11
P76575	YfgJ	b2510	Uncharacterized protein YfgJ		508746±168759	308078±73891	-0.723651	0.0412425		3
P0C0L2	OsmC	b1482	Peroxiredoxin OsmC (EC 1.11.1.-) (Osmotically-inducible protein C)	1.11.1.-	44166026±9130016	58506178±9500163	0.405652	0.0412989		12
P0AEI4	RimO	b0835	Ribosomal protein uS12 methylthiotransferase RimO (uS12 MTTase) (uS12 methylthiotransferase) (EC 2.8.4.4) (Ribosomal protein uS12 (aspartate(89)-C(3))-methylthiotransferase) (Ribosome maturation factor RimO)	2.8.4.4	5483494±1158314	4054483±625733	-0.435578	0.041673	Mutant shows a lack of methylthiolation of protein uS12 and a decrease in transcription of a subset of genes. {ECO:0000269|PubMed:21169565}.	10
P39829	GarD	b3128	Galactarate dehydratase (L-threo-forming) (GalcD) (EC 4.2.1.42)	4.2.1.42	1584515±575981	2460174±566698	0.63472	0.0417777		3
P0AAC8	IscA	b2528	Iron-binding protein IscA (Iron-sulfur cluster assembly protein)		2572326±825762	1497258±549442	-0.780751	0.0417777		7
P0AF03	Mog	b0009	Molybdopterin adenylyltransferase (MPT adenylyltransferase) (EC 2.7.7.75)	2.7.7.75	6443820±760483	4985030±1112652	-0.370314	0.0418974		9
P76472	ArnD	b2256	Probable 4-deoxy-4-formamido-L-arabinose-phosphoundecaprenol deformylase ArnD (EC 3.5.1.n3)	3.5.1.n3	1843079±685409	942990±478831	-0.966804	0.0427629		4
P0A894	YhbJ	b3205	RNase adapter protein RapZ		5328670±440529	6231663±714578	0.225842	0.0428132		14
P30138	ThiF	b3992	Sulfur carrier protein ThiS adenylyltransferase (EC 2.7.7.73)	2.7.7.73	1609064±375127	2385954±617717	0.568344	0.0428411		6
P39383	YjiL	b4334	Uncharacterized protein YjiL		1834262±1038016	678497±288455	-1.43478	0.0431142		4
P64574	YghW	b2998	Uncharacterized protein YghW		112972±75496	30104±17537	-1.90793	0.0433579		2
P08997	AceB	b4014	Malate synthase A (MSA) (EC 2.3.3.9)	2.3.3.9	37565257±7360317	47411763±5535232	0.335846	0.0433579		30
P0AF24	UmpH	b0675	Ribonucleotide monophosphatase NagD (EC 3.1.3.5)	3.1.3.5	4475874±754265	5545086±654656	0.309041	0.0433579		9
P75914	YcdX	b1034	Probable phosphatase YcdX (EC 3.1.3.-)	3.1.3.-	2222185±340913	1760181±265077	-0.336255	0.0433579		7
P0AG90	SecD	b0408	Protein translocase subunit SecD (Sec translocon accessory complex subunit SecD)		3116305±1982191	933001±496249	-1.73989	0.0433855	Disruption of both secD and SecF confers cold-sensitive growth (strain secD1(Cs)). {ECO:0000269|PubMed:2170107}.	10
P23917	Mak	b0394	Fructokinase (EC 2.7.1.4) (D-fructose kinase) (Manno(fructo)kinase)	2.7.1.4	5951434±517063	6897913±720975	0.212923	0.0435786		13
P22255	CysQ	b4214	3'(2'),5'-bisphosphate nucleotidase CysQ (EC 3.1.3.7) (3'(2'),5-bisphosphonucleoside 3'(2')-phosphohydrolase) (3'-phosphoadenosine 5'-phosphate phosphatase) (PAP phosphatase) (DPNPase)	3.1.3.7	44611130±3181709	39426237±3681383	-0.178248	0.0436924		14
P64429	YpfJ	b2475	Uncharacterized protein YpfJ		900262±382194	1535487±457882	0.77028	0.0436939		3
P0AF70	YjeI	b4144	Uncharacterized protein YjeI		4281931±639029	5782620±1262040	0.433462	0.0443098		4
P69805	ManZ	b1819	PTS system mannose-specific EIID component (EII-M-Man) (EIID-Man) (Mannose permease IID component)		5737800±3267307	2132579±981052	-1.4279	0.0448194		11
P0AFH2	OppB	b1244	Oligopeptide transport system permease protein OppB		218380±183181	23143±23277	-3.23821	0.0448194		2
P77748	YdiJ	b1687	D-2-hydroxyglutarate dehydrogenase (D2HGDH) (EC 1.1.99.39)	1.1.99.39	1084766±450972	528900±271889	-1.03632	0.0449385	Disruption of this gene leads to the significant accumulation of D-2-HGA. {ECO:0000269|PubMed:36144368}.	7
P0AFG6	SucB	b0727	Dihydrolipoyllysine-residue succinyltransferase component of 2-oxoglutarate dehydrogenase complex (EC 2.3.1.61) (2-oxoglutarate dehydrogenase complex component E2) (OGDC-E2) (Dihydrolipoamide succinyltransferase component of 2-oxoglutarate dehydrogenase complex)	2.3.1.61	103133210±12912181	120538386±10277823	0.224984	0.0450107		34
P41409	RihA	b0651	Pyrimidine-specific ribonucleoside hydrolase RihA (EC 3.2.-.-) (Cytidine/uridine-specific hydrolase)	3.2.-.-	2438403±1081297	4027128±1053054	0.723815	0.0452754		6
P16095	SdaA	b1814	L-serine dehydratase 1 (SDH 1) (EC 4.3.1.17) (L-serine deaminase 1) (L-SD1)	4.3.1.17	43902855±3159018	34883614±7969673	-0.331765	0.0452773		24
P67095	YfcE	b2300	Phosphodiesterase YfcE (EC 3.1.4.-)	3.1.4.-	3708493±465461	4656319±773919	0.328357	0.0456286		6
P39835	GntT	b3415	High-affinity gluconate transporter (Gluconate permease) (Gnt-I system)		1097477±945421	86955±194437	-3.65778	0.0459868		4
P17117	NfsA	b0851	Oxygen-insensitive NADPH nitroreductase (EC 1.-.-.-) (Modulator of drug activity A)	1.-.-.-	15762491±1023756	18481800±2392176	0.22961	0.0461349		16
P00393	Ndh	b1109	Type II NADH:quinone oxidoreductase (EC 1.6.5.9) (Cupric reductase) (EC 1.16.1.-) (NADH dehydrogenase-2) (NADH dh II) (NDH-2) (NADH-quinone reductase) (NQR) (NADH:ubiquinone oxidoreductase) (Respiratory NADH dehydrogenase)	1.16.1.-; 1.6.5.9	4821964±2198368	2297061±1016833	-1.06983	0.0465109	Disruption mutant retains membrane-bound NADH dehydrogenase activity and shows no obvious growth defects. Mutations at two sites, one in ndh and one in nuo locus, remove the NADH oxidase activity from E.coli membranes (PubMed:8387992). The ndh deficient strain is more sensitive than the wild-type to Cu(II)/tert-butyl hydroperoxide (t-BOOH). Furthermore, several ndh deficient mutants grew less wel…	9
P0ACU5	FabR	b3963	HTH-type transcriptional repressor FabR		119474±95202	19612±14499	-2.60689	0.0473917	Significantly increased levels of unsaturated fatty acids (UFA) (PubMed:11859088, PubMed:19854834). Double fadR-fabR deletions have increased levels of saturated fatty acids, suggesting a functional fadR gene is required for fabR function (PubMed:11859088). Increased transcription of fabA and fabB (PubMed:11859088, PubMed:21276098). {ECO:0000269|PubMed:11859088, ECO:0000269|PubMed:19854834, ECO:0…	3
P69913	CsrA	b2696	Carbon storage regulator (Translational dual regulator CsrA)		22085938±4081080	17173946±2413369	-0.362907	0.0474755		5
P23836	PhoP	b1130	Transcriptional regulatory protein PhoP		5495756±685481	4624282±491625	-0.249089	0.0479107		9
P76097	YdcJ	b1423	2-oxoadipate dioxygenase/decarboxylase (EC 1.13.11.93) (2-hydroxyglutarate synthase)	1.13.11.93	4486313±732363	5389175±479718	0.264534	0.0481531		15
P0ABQ4	FolA	b0048	Dihydrofolate reductase (EC 1.5.1.3)	1.5.1.3	3888991±871040	2516005±1010406	-0.628261	0.0483464		7
P23909	MutS	b2733	DNA mismatch repair protein MutS		463609±291674	116413±169500	-1.99365	0.0483464		3
P0A830	DctA	b3528	Aerobic C4-dicarboxylate transport protein		500869±323844	149368±115494	-1.74557	0.0493374	Cells lacking this gene are only able to grow after a 2-day lag period on D-malate as sole carbon source. {ECO:0000269|PubMed:17088549}.	3
P76149	Sad	b1525	Succinate semialdehyde dehydrogenase [NAD(P)+] Sad (SSADH) (SSDH) (EC 1.2.1.16)	1.2.1.16	585733±174539	804945±124453	0.458647	0.0493374	Cells are unable to grow on 4-hydroxyphenylacetate. {ECO:0000269|PubMed:6756331}.	5
P02413	RplO	b3301	Large ribosomal subunit protein uL15 (50S ribosomal protein L15)		84329831±35615116	45039613±14496991	-0.904849	0.0493453		12
P0AC23	FocA	b0904	Formate channel FocA (Formate transporter FocA)		125533±102459	17830±25980	-2.81568	0.0497705	When both FocA and FocB are missing, an unidentified system can transport formate. {ECO:0000269|PubMed:30247527}.	2
P0A744	MsrA	b4219	Peptide methionine sulfoxide reductase MsrA (Protein-methionine-S-oxide reductase) (EC 1.8.4.11) (Peptide-methionine (S)-S-oxide reductase) (Peptide Met(O) reductase)	1.8.4.11	21551421±3818977	28241632±5344303	0.39004	0.0497705		9
P38038	CysJ	b2764	Sulfite reductase [NADPH] flavoprotein alpha-component (SiR-FP) (EC 1.8.1.2)	1.8.1.2	8502175±1547322	10433566±1099580	0.295328	0.0498738		17
A5A621		b4606	Uncharacterized protein YpfM		101158±99585	0±0	-23.2701	0.0500963		2
P45523	FkpA	b3347	FKBP-type peptidyl-prolyl cis-trans isomerase FkpA (PPIase) (EC 5.2.1.8) (Rotamase)	5.2.1.8	22094115±3065435	18636782±1483468	-0.245509	0.0501114		22
P0AEK2	FabG	b1093	3-oxoacyl-[acyl-carrier-protein] reductase FabG (EC 1.1.1.100) (3-ketoacyl-acyl carrier protein reductase) (Beta-Ketoacyl-acyl carrier protein reductase) (Beta-ketoacyl-ACP reductase)	1.1.1.100	40527756±8370572	31000724±4254222	-0.386608	0.0501263		14
P0A6M4	Dtd	b3887	D-aminoacyl-tRNA deacylase (DTD) (EC 3.1.1.96) (D-tyrosyl RNA deacylase) (D-tyrosyl-tRNA(Tyr) deacylase) (Gly-tRNA(Ala) deacylase) (Gly-tRNA(Gly) deacylase)	3.1.1.96	820592±80815	996192±153554	0.27976	0.0505386		3
P75876	RlmI	b0967	Ribosomal RNA large subunit methyltransferase I (EC 2.1.1.191) (23S rRNA m5C1962 methyltransferase) (rRNA (cytosine-C(5)-)-methyltransferase RlmI)	2.1.1.191	4334933±1384927	2826541±555854	-0.616972	0.050674		12
P0A9T0	SerA	b2913	D-3-phosphoglycerate dehydrogenase (PGDH) (EC 1.1.1.95) (2-oxoglutarate reductase) (EC 1.1.1.399)	1.1.1.399; 1.1.1.95	7021647±681744	6219868±408734	-0.174925	0.0509829		13
P0A6L0	DeoC	b4381	Deoxyribose-phosphate aldolase (DERA) (EC 4.1.2.4) (2-deoxy-D-ribose 5-phosphate aldolase) (Phosphodeoxyriboaldolase) (Deoxyriboaldolase)	4.1.2.4	17904658±1393528	19904886±1417473	0.152788	0.0513522		19
P0A7L8	RpmA	b3185	Large ribosomal subunit protein bL27 (50S ribosomal protein L27)		32767070±10949248	21236201±3533239	-0.625721	0.0520487		7
P0ABJ9	CydA	b0733	Cytochrome bd-I ubiquinol oxidase subunit 1 (EC 7.1.1.7) (Cytochrome bd-I oxidase subunit I) (Cytochrome d ubiquinol oxidase subunit I)	7.1.1.7	49748493±26876227	21850867±7303234	-1.18696	0.0520594	A double cydA/cydB deletion shows increased sensitivity to reductant (beta-mercapoethanol). {ECO:0000269|PubMed:19542282, ECO:0000269|PubMed:21987791, ECO:0000269|PubMed:23749980}.	20
P0ACP7	PurR	b1658	HTH-type transcriptional repressor PurR (Pur regulon repressor) (Purine nucleotide synthesis repressor)		2516559±622233	1767181±416522	-0.510002	0.0521347		9
P0A6W5	GreA	b3181	Transcription elongation factor GreA (Transcript cleavage factor GreA)		10418033±986739	9316705±492147	-0.161191	0.052436		10
P21179	KatE	b1732	Catalase HPII (EC 1.11.1.6) (Hydroxyperoxidase II)	1.11.1.6	28135843±4845756	35988590±6247370	0.35513	0.0534526		37
P0AAG8	MglA	b2149	Galactose/methyl galactoside import ATP-binding protein MglA (EC 7.5.2.11)	7.5.2.11	20730017±1874514	24302861±3074359	0.229405	0.0534526		27
P25536	YhdE	b3248	dTTP/UTP pyrophosphatase (dTTPase/UTPase) (EC 3.6.1.9) (Nucleoside triphosphate pyrophosphatase) (Nucleotide pyrophosphatase) (Nucleotide PPase)	3.6.1.9	828179±89444	635909±171867	-0.381122	0.0534526		5
P0AED0	UspA	b3495	Universal stress protein A		62167879±9042541	50300286±7845322	-0.305603	0.0535407		13
P61175	RplV	b3315	Large ribosomal subunit protein uL22 (50S ribosomal protein L22)		83012589±28647982	53155274±9358106	-0.643117	0.053568		17
P0A7C2	LexA	b4043	LexA repressor (EC 3.4.21.88)	3.4.21.88	5067864±1137588	3821109±541476	-0.407386	0.0536953		8
P04335	FrsA	b0239	Esterase FrsA (EC 3.1.1.1) (Fermentation/respiration switch protein)	3.1.1.1	4711714±346067	5206682±362357	0.144113	0.0539515		16
P0AC13	FolP	b3177	Dihydropteroate synthase (DHPS) (EC 2.5.1.15) (Dihydropteroate pyrophosphorylase)	2.5.1.15	1191365±287571	1517599±163055	0.349176	0.0540532		9
P41407	AzoR	b1412	FMN-dependent NADH:quinone oxidoreductase (EC 1.6.5.-) (Azo-dye reductase) (FMN-dependent NADH-azo compound oxidoreductase) (FMN-dependent NADH-azoreductase) (EC 1.7.1.17)	1.6.5.-; 1.7.1.17	333746±103806	460217±75305	0.463566	0.0540908	Deletion mutant displays reduced viability when exposed to electrophilic quinones. {ECO:0000269|PubMed:19666717}.	2
P24232	Hmp	b2552	Flavohemoprotein (Flavohemoglobin) (HMP) (Hemoglobin-like protein) (Nitric oxide dioxygenase) (NO oxygenase) (NOD) (EC 1.14.12.17)	1.14.12.17	3028650±786571	4789772±1609534	0.661282	0.0544854		12
P0ABC7	HflK	b4174	Modulator of FtsH protease HflK		16063695±2526862	18953023±1499724	0.238624	0.0544854		23
P0ACF0	HupA	b4000	DNA-binding protein HU-alpha (HU-2) (NS2)		223709162±32174996	180943226±29296024	-0.306087	0.0544854		11
P60422	RplB	b3317	Large ribosomal subunit protein uL2 (50S ribosomal protein L2)		98116780±63619994	33977563±15242813	-1.52992	0.0548797		21
P56262	YsgA	b3830	Putative carboxymethylenebutenolidase (EC 3.1.1.45) (Dienelactone hydrolase) (DLH)	3.1.1.45	3812759±768078	4888322±786364	0.358504	0.0551845		8
P0AG59	RpsN	b3307	Small ribosomal subunit protein uS14 (30S ribosomal protein S14)		45116791±18807958	24855953±8859888	-0.860073	0.0558106		11
P60716	LipA	b0628	Lipoyl synthase (EC 2.8.1.8) (Lip-syn) (LS) (Lipoate synthase) (Lipoic acid synthase) (Sulfur insertion protein LipA)	2.8.1.8	12723001±1507167	10463008±1762556	-0.282141	0.0558106		14
P0AAS7	YbcJ	b0528	Putative RNA-binding protein YbcJ		1656710±223527	1218417±391723	-0.443313	0.0561884		3
P16681	YjdN	b4107	Protein YjdN		20711386±4728370	25970581±2632831	0.326454	0.0561884		11
P0AAR3	YbaK	b0481	Cys-tRNA(Pro)/Cys-tRNA(Cys) deacylase YbaK (EC 4.2.-.-)	4.2.-.-	316788±115141	452694±79651	0.51502	0.0563106	Non-essential gene. {ECO:0000269|PubMed:15886196}.	3
P0AE08	AhpC	b0605	Alkyl hydroperoxide reductase C (EC 1.11.1.26) (Alkyl hydroperoxide reductase protein C22) (Peroxiredoxin) (SCRP-23) (Sulfate starvation-induced protein 8) (SSI8) (Thioredoxin peroxidase)	1.11.1.26	363673629±64285948	451512867±63770125	0.312123	0.0563485		24
P69786	PtsG	b1101	PTS system glucose-specific EIICB component (EIICB-Glc) (EII-Glc) [Includes: Glucose permease IIC component (PTS system glucose-specific EIIC component); Glucose-specific phosphotransferase enzyme IIB component (EC 2.7.1.199) (PTS system glucose-specific EIIB component)]	2.7.1.199	2559432±1577469	959343±487889	-1.4157	0.0564627	Disruption confers resistance to cellular contact-dependent growth inhibition (CDI) CdiA of E.coli strains NC101 and 3006, but not to several other tested CdiA toxins (PubMed:26305955). Disruption confers resistance to cellular contact-dependent growth inhibition (CDI) CdiA-STECO31 of E.coli strain STEC_O31 (PubMed:28351921). {ECO:0000269|PubMed:26305955, ECO:0000269|PubMed:28351921}.	10
P0AFR4	YciO	b1267	Uncharacterized protein YciO		7874203±563459	8982251±996017	0.189943	0.0565256		11
P0ABH7	GltA	b0720	Citrate synthase (EC 2.3.3.16)	2.3.3.16	200557813±51895184	261804540±36362434	0.384472	0.0567945		38
P0ABD5	AccA	b0185	Acetyl-coenzyme A carboxylase carboxyl transferase subunit alpha (ACCase subunit alpha) (Acetyl-CoA carboxylase carboxyltransferase subunit alpha) (EC 2.1.3.15)	2.1.3.15	41932734±13031184	35119779±6663264	-0.255793	NS		27
P0ABD8	AccB	b3255	Biotin carboxyl carrier protein of acetyl-CoA carboxylase (BCCP)		16684187±1027402	16927440±1719878	0.0208824	NS		4
P0A9Q5	AccD	b2316	Acetyl-coenzyme A carboxylase carboxyl transferase subunit beta (ACCase subunit beta) (Acetyl-CoA carboxylase carboxyltransferase subunit beta) (EC 2.1.3.15)	2.1.3.15	34042712±3159137	32570535±3116699	-0.0637785	NS		20
P36683	AcnB	b0118	Aconitate hydratase B (ACN) (Aconitase) (EC 4.2.1.3) ((2R,3S)-2-methylisocitrate dehydratase) ((2S,3R)-3-hydroxybutane-1,2,3-tricarboxylate dehydratase) (2-methyl-cis-aconitate hydratase) (EC 4.2.1.99) (Iron-responsive protein-like) (IRP-like) (RNA-binding protein)	4.2.1.3; 4.2.1.99	241530390±72058227	284721515±92214681	0.237347	NS		70
P21515	AcpH	b0404	Acyl carrier protein phosphodiesterase (ACP phosphodiesterase) (EC 3.1.4.14)	3.1.4.14	1614399±204578	1848929±270470	0.195693	NS		4
P0A6A8	AcpP	b1094	Acyl carrier protein (ACP) (Cytosolic-activating factor) (CAF) (Fatty acid synthase acyl carrier protein)		97780034±22928445	109760601±23149558	0.166748	NS		5
P0AE06	AcrA	b0463	Multidrug efflux pump subunit AcrA (AcrAB-TolC multidrug efflux pump subunit AcrA) (Acridine resistance protein A)		8492251±5482677	4810347±2354463	-0.820006	NS		14
P31224	AcrB	b0462	Multidrug efflux pump subunit AcrB (AcrAB-TolC multidrug efflux pump subunit AcrB) (Acridine resistance protein B)		3352301±2171230	1431027±728301	-1.2281	NS		14
P26646	AcuI	b3253	Probable acrylyl-CoA reductase AcuI (EC 1.3.1.84) (Acryloyl-coenzyme A reductase AcuI)	1.3.1.84	21309685±1798852	22961679±1387085	0.107719	NS		19
P22333	Add	b1623	Adenosine deaminase (EC 3.5.4.4) (Adenosine aminohydrolase)	3.5.4.4	38062518±5698884	38380725±4762206	0.012011	NS		19
P69441	Adk	b0474	Adenylate kinase (AK) (EC 2.7.4.3) (ATP-AMP transphosphorylase) (ATP:AMP phosphotransferase) (Adenylate monophosphate kinase)	2.7.4.3	61888086±3162239	58172276±4844057	-0.08933	NS		19
P35340	AhpF	b0606	Alkyl hydroperoxide reductase subunit F (EC 1.8.1.-) (Alkyl hydroperoxide reductase F52A protein)	1.8.1.-	21362899±3635253	24548004±1749900	0.200498	NS		25
P45565	Ais	b2252	Lipopolysaccharide core heptose(II)-phosphate phosphatase (EC 3.1.3.-) (Polymyxin resistance protein PmrG)	3.1.3.-	12869519±1065027	12072623±1017746	-0.0922189	NS		12
P00957	AlaS	b2697	Alanine--tRNA ligase (EC 6.1.1.7) (Alanyl-tRNA synthetase) (AlaRS)	6.1.1.7	103415469±9641674	113692197±8010050	0.136681	NS		59
P75713	AllE	b0515	(S)-ureidoglycine aminohydrolase (UGHY) (UGlyAH) (EC 3.5.3.26)	3.5.3.26	412799±95313	507400±187503	0.297686	NS		3
P0ACN4	AllR	b0506	HTH-type transcriptional repressor AllR (Negative regulator of allantoin and glyoxylate utilization operons)		351575±141655	451834±188381	0.36196	NS		4
P0A6B4	Alr	b4053	Alanine racemase, biosynthetic (EC 5.1.1.1)	5.1.1.1	2073200±539780	1819354±339557	-0.188433	NS		8
P0AE12	Amn	b1982	AMP nucleosidase (EC 3.2.2.4)	3.2.2.4	14696477±1777976	14271784±420430	-0.0423047	NS		16
P0AE14	AmpE	b0111	Protein AmpE		436693±109951	268141±162956	-0.703625	NS		3
P0A962	AnsA	b1767	L-asparaginase 1 (EC 3.5.1.1) (L-asparaginase I) (L-ASNase I) (L-asparagine amidohydrolase I)	3.5.1.1	137766±183017	33061±73927	-2.05901	NS		2
P00805	AnsB	b2957	L-asparaginase 2 (EC 3.5.1.1) (L-asparaginase II) (L-ASNase II) (L-asparagine amidohydrolase II) (Colaspase)	3.5.1.1	1034236±1019709	420944±322652	-1.29686	NS		2
P05637	ApaH	b0049	Bis(5'-nucleosyl)-tetraphosphatase [symmetrical] (EC 3.6.1.41) (Ap4A hydrolase) (Diadenosine 5',5'''-P1,P4-tetraphosphate pyrophosphohydrolase) (Diadenosine tetraphosphatase)	3.6.1.41	347605±122451	282403±91924	-0.299695	NS		3
P08202	AraA	b0062	L-arabinose isomerase (EC 5.3.1.4)	5.3.1.4	999677±477396	1793522±1031762	0.843263	NS		6
P02924	AraF	b1901	L-arabinose-binding periplasmic protein (ABP)		37980088±4692369	41027698±2748895	0.111355	NS		25
P0AEC3	ArcB	b3210	Aerobic respiration control sensor protein ArcB (EC 2.7.13.3)	2.7.13.3	1494208±302219	1807871±240421	0.274911	NS		7
P11446	ArgC	b3958	N-acetyl-gamma-glutamyl-phosphate reductase (AGPR) (EC 1.2.1.38) (N-acetyl-glutamate semialdehyde dehydrogenase) (NAGSA dehydrogenase)	1.2.1.38	3522701±729136	4006916±804486	0.18581	NS		7
P18335	ArgD	b3359	Acetylornithine/succinyldiaminopimelate aminotransferase (ACOAT) (DapATase) (Succinyldiaminopimelate transferase) (EC 2.6.1.11) (EC 2.6.1.17)	2.6.1.11; 2.6.1.17	14154314±1522725	15176470±1131103	0.100594	NS		20
P23908	ArgE	b3957	Acetylornithine deacetylase (AO) (Acetylornithinase) (EC 3.5.1.16) (N-acetylornithinase) (NAO)	3.5.1.16	7415473±1625445	7814940±1140015	0.0756962	NS		17
P0A6E4	ArgG	b3172	Argininosuccinate synthase (EC 6.3.4.5) (Citrulline--aspartate ligase)	6.3.4.5	40120550±15380226	31885914±8377975	-0.331422	NS		36
P11447	ArgH	b3960	Argininosuccinate lyase (ASAL) (EC 4.3.2.1) (Arginosuccinase)	4.3.2.1	17418044±2040882	16945071±1532179	-0.039717	NS		23
P04391	ArgI	b4254	Ornithine carbamoyltransferase subunit I (OTCase-1) (EC 2.1.3.3)	2.1.3.3	6634511±1963037	4646105±681615	-0.513968	NS		11
P0A8S1	ArgP	b2916	HTH-type transcriptional regulator ArgP (Inhibitor of chromosome initiation) (OriC replication inhibitor)		1053814±436717	1020721±397681	-0.0460309	NS		5
P0A6D0	ArgR	b3237	Arginine repressor		3158492±553541	2936015±358308	-0.105377	NS		5
P77398	ArnA	b2255	Bifunctional polymyxin resistance protein ArnA (Polymyxin resistance protein PmrI) [Includes: UDP-4-amino-4-deoxy-L-arabinose formyltransferase (EC 2.1.2.13) (ArnAFT) (UDP-L-Ara4N formyltransferase); UDP-glucuronic acid oxidase, UDP-4-keto-hexauronic acid decarboxylating (EC 1.1.1.305) (ArnADH) (UDP-GlcUA decarboxylase) (UDP-glucuronic acid dehydrogenase)]	1.1.1.305; 2.1.2.13	25292898±12245748	18522873±5811156	-0.449424	NS		37
P77690	ArnB	b2253	UDP-4-amino-4-deoxy-L-arabinose--oxoglutarate aminotransferase (EC 2.6.1.87) (Polymyxin resistance protein PmrH) (UDP-(beta-L-threo-pentapyranosyl-4''-ulose diphosphate) aminotransferase) (UDP-Ara4O aminotransferase) (UDP-4-amino-4-deoxy-L-arabinose aminotransferase)	2.6.1.87	17525520±1432191	18105290±1038175	0.046954	NS		18
P76473	ArnT	b2257	Undecaprenyl phosphate-alpha-4-amino-4-deoxy-L-arabinose arabinosyl transferase (EC 2.4.2.43) (4-amino-4-deoxy-L-arabinose lipid A transferase) (Lipid IV(A) 4-amino-4-deoxy-L-arabinosyltransferase) (Polymyxin resistance protein PmrK) (Undecaprenyl phosphate-alpha-L-Ara4N transferase)	2.4.2.43	208906±187877	48671±81697	-2.10172	NS		2
P0A6D3	AroA	b0908	3-phosphoshikimate 1-carboxyvinyltransferase (EC 2.5.1.19) (5-enolpyruvylshikimate-3-phosphate synthase) (EPSP synthase) (EPSPS)	2.5.1.19	3966586±923658	3791523±464224	-0.0651205	NS		10
P07639	AroB	b3389	3-dehydroquinate synthase (DHQS) (EC 4.2.3.4)	4.2.3.4	5571421±709941	5098560±1023833	-0.127956	NS		14
P12008	AroC	b2329	Chorismate synthase (CS) (EC 4.2.3.5) (5-enolpyruvylshikimate-3-phosphate phospholyase) (EPSP phospholyase)	4.2.3.5	3971293±844376	3529230±508509	-0.170255	NS		9
P05194	AroD	b1693	3-dehydroquinate dehydratase (3-dehydroquinase) (EC 4.2.1.10) (Type I DHQase) (Type I dehydroquinase) (DHQ1)	4.2.1.10	2161859±470054	2621095±570961	0.277897	NS		7
P15770	AroE	b3281	Shikimate dehydrogenase (NADP(+)) (SD) (SDH) (EC 1.1.1.25)	1.1.1.25	2029060±446079	1842298±318344	-0.139305	NS		7
P0AB91	AroG	b0754	Phospho-2-dehydro-3-deoxyheptonate aldolase, Phe-sensitive (EC 2.5.1.54) (3-deoxy-D-arabino-heptulosonate 7-phosphate synthase) (DAHP synthase) (Phospho-2-keto-3-deoxyheptonate aldolase)	2.5.1.54	6672863±1369421	7745092±684184	0.214976	NS		12
P0AE28	AroM	b0390	Protein AroM		419792±230950	291356±192540	-0.526891	NS		3
P30860	ArtJ	b0860	ABC transporter arginine-binding protein 1		6664082±1101671	6601677±977635	-0.0135735	NS		14
P0A9Q9	Asd	b3433	Aspartate-semialdehyde dehydrogenase (ASA dehydrogenase) (ASADH) (EC 1.2.1.11) (Aspartate-beta-semialdehyde dehydrogenase)	1.2.1.11	28087979±4473365	29285700±3613700	0.0602436	NS		21
P28249	AsmA	b2064	Protein AsmA		142492±111609	97442±132198	-0.548268	NS		2
P22106	AsnB	b0674	Asparagine synthetase B [glutamine-hydrolyzing] (AS-B) (EC 6.3.5.4)	6.3.5.4	7286230±420736	7884653±478165	0.113875	NS		20
P0A8M0	AsnS	b0930	Asparagine--tRNA ligase (EC 6.1.1.22) (Asparaginyl-tRNA synthetase) (AsnRS)	6.1.1.22	49941811±3913988	53910427±5338956	0.110316	NS		35
P00509	AspC	b0928	Aspartate aminotransferase (AspAT) (EC 2.6.1.1) (Transaminase A)	2.6.1.1	192491729±14580232	214727233±19127424	0.157709	NS		38
P0AE37	AstA	b1747	Arginine N-succinyltransferase (AST) (EC 2.3.1.109) (AOST)	2.3.1.109	12838382±5070366	16516252±5108403	0.363423	NS		17
P76216	AstB	b1745	N-succinylarginine dihydrolase (EC 3.5.3.23)	3.5.3.23	6936367±2968931	9055377±3033240	0.384595	NS		17
P77581	AstC	b1748	Succinylornithine transaminase (SOAT) (EC 2.6.1.81) (Carbon starvation protein C) (Succinylornithine aminotransferase)	2.6.1.81	78824850±25604239	96705256±32938240	0.294944	NS		27
P76217	AstD	b1746	N-succinylglutamate 5-semialdehyde dehydrogenase (EC 1.2.1.71) (Succinylglutamic semialdehyde dehydrogenase) (SGSD)	1.2.1.71	7261547±2373690	9981856±3793273	0.459031	NS		13
P76215	AstE	b1744	Succinylglutamate desuccinylase (EC 3.5.1.96)	3.5.1.96	497204±202738	685231±246462	0.462751	NS		3
Q06065	AtoC	b2220	Regulatory protein AtoC (Acetoacetate metabolism regulatory protein) (DNA-binding transcriptional regulator AtoC) (Ornithine decarboxylase antizyme)		826212±1093385	907904±1145417	0.136027	NS		2
P0ABB0	AtpA	b3734	ATP synthase subunit alpha (EC 7.1.2.2) (ATP synthase F1 sector subunit alpha) (F-ATPase subunit alpha)	7.1.2.2	216920775±24341113	229385864±22102360	0.0806083	NS		39
P0A6E6	AtpC	b3731	ATP synthase epsilon chain (ATP synthase F1 sector epsilon subunit) (F-ATPase epsilon subunit)		18976890±4759150	16409477±2147079	-0.209714	NS		7
P0ABB4	AtpD	b3732	ATP synthase subunit beta (EC 7.1.2.2) (ATP synthase F1 sector subunit beta) (F-ATPase subunit beta)	7.1.2.2	209170062±15144972	222802729±13476523	0.0910905	NS		38
P0ABA0	AtpF	b3736	ATP synthase subunit b (ATP synthase F(0) sector subunit b) (ATPase subunit I) (F-type ATPase subunit b) (F-ATPase subunit b)		11161186±6985562	10042642±3329548	-0.152351	NS		14
P0ABA6	AtpG	b3733	ATP synthase gamma chain (ATP synthase F1 sector gamma subunit) (F-ATPase gamma subunit)		41295344±4212591	45633804±4258670	0.144124	NS		29
P0ABA4	AtpH	b3735	ATP synthase subunit delta (ATP synthase F(1) sector subunit delta) (F-type ATPase subunit delta) (F-ATPase subunit delta)		44507188±44517436	25945334±3402167	-0.778563	NS		11
P09053	AvtA	b3572	Valine--pyruvate aminotransferase (EC 2.6.1.66) (Alanine--valine transaminase) (Transaminase C)	2.6.1.66	709539±158068	801184±225742	0.175253	NS		4
P69228	BaeR	b2079	Transcriptional regulatory protein BaeR		1181985±105548	1146841±313195	-0.043546	NS		4
P0A940	BamA	b0177	Outer membrane protein assembly factor BamA (Omp85)		15831086±2617825	15554150±1941381	-0.0254607	NS		34
P77774	BamB	b2512	Outer membrane protein assembly factor BamB		5999143±1661972	6909238±815802	0.20377	NS		13
P0A903	BamC	b2477	Outer membrane protein assembly factor BamC		7500028±2073893	8988882±1619929	0.261246	NS		17
P0AC02	BamD	b2595	Outer membrane protein assembly factor BamD		14089275±1391626	15702095±2504779	0.15636	NS		13
P30843	BasR	b4113	Transcriptional regulatory protein BasR		7233766±7406827	4641518±1026016	-0.64015	NS		7
P37650	BcsC	b3530	Cellulose synthase operon protein C		263780±47523	305573±33649	0.212185	NS		2
P66948	BepA	b2494	Beta-barrel assembly-enhancing protease (EC 3.4.-.-)	3.4.-.-	7638090±1928698	7385501±796439	-0.0485162	NS		11
P17445	BetB	b0312	Betaine aldehyde dehydrogenase (BADH) (EC 1.2.1.8)	1.2.1.8	1116953±208628	1244720±218469	0.156253	NS		4
P0ABD3	Bfr	b3336	Bacterioferritin (BFR) (EC 1.16.3.1) (Cytochrome b-1) (Cytochrome b-557)	1.16.3.1	104023128±16447665	118011426±13669652	0.182022	NS		21
Q46829	BglA	b2901	6-phospho-beta-glucosidase BglA (EC 3.2.1.86) (Phospho-beta-glucosidase A)	3.2.1.86	2173336±712721	2136665±489446	-0.0245508	NS		8
P33363	BglX	b2132	Periplasmic beta-glucosidase (EC 3.2.1.21) (Beta-D-glucoside glucohydrolase) (Cellobiase) (Gentiobiase)	3.2.1.21	3057931±1473668	2538320±464513	-0.268682	NS		9
P13001	BioH	b3412	Pimeloyl-[acyl-carrier protein] methyl ester esterase (EC 3.1.1.85) (Biotin synthesis protein BioH) (Carboxylesterase BioH)	3.1.1.85	770111±330176	894687±273193	0.216316	NS		4
P0A901	Blc	b4149	Outer membrane lipoprotein Blc		4329005±677485	5889029±2604271	0.443994	NS		11
P0ABE2	BolA	b0435	DNA-binding transcriptional regulator BolA		4540151±1392559	4909079±2005655	0.112712	NS		6
P06610	BtuE	b1710	Thioredoxin/glutathione peroxidase BtuE (EC 1.11.1.24) (EC 1.11.1.9)	1.11.1.24; 1.11.1.9	10269923±1132893	13436247±3196237	0.387705	NS		12
P0A9H5	BtuR	b1270	Corrinoid adenosyltransferase (EC 2.5.1.17) (Cob(II)alamin adenosyltransferase) (Cob(II)yrinic acid a,c-diamide adenosyltransferase) (Cobinamide/cobalamin adenosyltransferase)	2.5.1.17	494464±165625	367489±70680	-0.428166	NS		2
P61517	Can	b0126	Carbonic anhydrase 2 (EC 4.2.1.1) (Carbonate dehydratase 2)	4.2.1.1	8507005±1157598	9684589±737207	0.18704	NS		11
P36659	CbpA	b1000	Curved DNA-binding protein		3750877±670112	4292000±313655	0.194422	NS		11
P63264	CbpM	b0999	Chaperone modulatory protein CbpM		121251±123448	440250±339895	1.86033	NS		2
P06961	Cca	b3056	Multifunctional CCA protein [Includes: CCA-adding enzyme (EC 2.7.7.72) (CCA tRNA nucleotidyltransferase) (tRNA CCA-pyrophosphorylase) (tRNA adenylyl-/cytidylyl-transferase) (tRNA nucleotidyltransferase) (tRNA-NT); 2'-nucleotidase (EC 3.1.3.-); 2',3'-cyclic phosphodiesterase (EC 3.1.4.-); Phosphatase (EC 3.1.3.-)]	2.7.7.72; 3.1.3.-; 3.1.4.-	608430±344660	651034±260535	0.0976415	NS		3
P0ABF6	Cdd	b2143	Cytidine deaminase (EC 3.5.4.5) (Cytidine aminohydrolase) (CDA)	3.5.4.5	5190552±519786	6206648±972326	0.257926	NS		11
P0A6G7	ClpP	b0437	ATP-dependent Clp protease proteolytic subunit (EC 3.4.21.92) (Caseinolytic protease) (Endopeptidase Clp) (Heat shock protein F21.5) (Protease Ti)	3.4.21.92	24174101±9895776	23964220±4288478	-0.0125803	NS		8
P0A6I3	CoaA	b3974	Pantothenate kinase (EC 2.7.1.33) (Pantothenic acid kinase) (Rts protein)	2.7.1.33	554247±107702	438715±123946	-0.337245	NS		2
P0A6I6	CoaD	b3634	Phosphopantetheine adenylyltransferase (EC 2.7.7.3) (Dephospho-CoA pyrophosphorylase) (Pantetheine-phosphate adenylyltransferase) (PPAT)	2.7.7.3	1530095±534988	1548471±409474	0.0172234	NS		5
P25524	CodA	b0337	Cytosine deaminase (CD) (CDA) (CDase) (EC 3.5.4.1) (Cytosine aminohydrolase) (Isoguanine deaminase) (EC 3.5.4.-)	3.5.4.-; 3.5.4.1	1007360±333354	782093±234327	-0.365167	NS		5
Q59385	CopA	b0484	Copper-exporting P-type ATPase (EC 7.2.2.8) (Copper-exporting P-type ATPase A) (Cu(+)-exporting ATPase) (Soluble copper chaperone CopA(Z))	7.2.2.8	1211084±266042	1556302±424582	0.361823	NS		6
P0AEW4	CpdA	b3032	3',5'-cyclic adenosine monophosphate phosphodiesterase CpdA (3',5'-cyclic AMP phosphodiesterase) (cAMP phosphodiesterase) (EC 3.1.4.53)	3.1.4.53	1166359±230911	1076545±239118	-0.115603	NS		4
P08331	CpdB	b4213	2',3'-cyclic-nucleotide 2'-phosphodiesterase/3'-nucleotidase (EC 3.1.3.6) (EC 3.1.4.16)	3.1.3.6; 3.1.4.16	24443249±6195542	21021083±3169828	-0.217599	NS		35
P0AE85	CpxP	b4484	Periplasmic protein CpxP (ORF_o167) (Periplasmic accessory protein CpxP)		1706268±200185	1629059±225756	-0.0668059	NS		2
P0AE88	CpxR	b3912	Transcriptional regulatory protein CpxR		11062502±1617186	11277321±1748148	0.0277466	NS		13
P0AE91	CreA	b4397	Protein CreA (Catabolite regulation protein A)		1865506±645884	2120079±436143	0.18455	NS		8
P0ACJ8	Crp	b3357	DNA-binding transcriptional dual regulator CRP (Catabolite activator protein) (CAP) (Catabolite gene activator) (cAMP receptor protein) (CRP) (cAMP regulatory protein) (cAMP-activated global transcriptional regulator CRP)		41372771±5049990	44967097±6718320	0.120188	NS		20
P69783	Crr	b2417	PTS system glucose-specific EIIA component (EIIA-Glc) (EIII-Glc) (Glucose-specific phosphotransferase enzyme IIA component)		167700867±26239853	186732991±17556693	0.155087	NS		15
P0AGF2	CsdE	b2811	Sulfur acceptor protein CsdE		2824709±601882	2269916±313688	-0.315463	NS		6
P37338	CsiR	b2664	HTH-type transcriptional repressor GlaR (Carbon starvation induced regulator) (GlaH operon repressor)		320725±48923	640225±357667	0.997241	NS		2
P36649	CueO	b0123	Multicopper oxidase CueO (MCO) (EC 1.16.3.4) (Blue copper oxidase CueO) (Copper efflux oxidase) (Cu efflux oxidase) (Cuprous oxidase)	1.16.3.4	679584±181002	791783±274706	0.220454	NS		5
P69488	CutA	b4137	Divalent-cation tolerance protein CutA (C-type cytochrome biogenesis protein CycY)		1352518±251186	1927299±747796	0.510933	NS		3
P27838	CyaY	b3807	Iron-sulfur cluster assembly protein CyaY (Bacterial frataxin ortholog)		3063204±370610	3166987±525121	0.0480692	NS		4
P29018	CydD	b0887	Glutathione/L-cysteine transport system ATP-binding/permease protein CydD (EC 7.4.2.-)	7.4.2.-	240896±260298	16537±9568	-3.86463	NS		3
P0ABI8	CyoB	b0431	Cytochrome bo(3) ubiquinol oxidase subunit 1 (cyt bo(3) subunit 1) (EC 7.1.1.3) (Cytochrome b562-o complex subunit I) (Cytochrome o ubiquinol oxidase subunit 1) (Cytochrome o subunit 1) (Oxidase bo(3) subunit 1) (Ubiquinol oxidase chain A) (Ubiquinol oxidase polypeptide I) (Ubiquinol oxidase subunit 1)	7.1.1.3	2401779±1778621	1373081±460175	-0.806686	NS		4
P0A9F3	CysB	b1275	HTH-type transcriptional regulator CysB (Cys regulon transcriptional activator)		4517200±482657	4234693±1078295	-0.0931711	NS		5
P0A9D4	CysE	b3607	Serine acetyltransferase (SAT) (EC 2.3.1.30)	2.3.1.30	4398867±459282	4777942±321955	0.119257	NS		7
P0AEA8	CysG	b3368	Siroheme synthase [Includes: Uroporphyrinogen-III C-methyltransferase (Urogen III methylase) (EC 2.1.1.107) (SUMT) (Uroporphyrinogen III methylase) (UROM); Precorrin-2 dehydrogenase (EC 1.3.1.76); Sirohydrochlorin ferrochelatase (EC 4.99.1.4)]	1.3.1.76; 2.1.1.107; 4.99.1.4	605565±190416	1104375±796172	0.866876	NS		5
P23845	CysN	b2751	Sulfate adenylyltransferase subunit 1 (EC 2.7.7.4) (ATP-sulfurylase large subunit) (Sulfate adenylate transferase) (SAT)	2.7.7.4	1262983±609535	2650653±2192486	1.06951	NS		7
P16700	CysP	b2425	Thiosulfate-binding protein		20851770±5533914	26292213±1130233	0.334466	NS		24
P21888	CysS	b0526	Cysteine--tRNA ligase (EC 6.1.1.16) (Cysteinyl-tRNA synthetase) (CysRS)	6.1.1.16	6040903±911278	6314193±864770	0.0638341	NS		17
P24228	DacB	b3182	D-alanyl-D-alanine carboxypeptidase DacB (DD-carboxypeptidase) (DD-peptidase) (EC 3.4.16.4) (D-alanyl-D-alanine endopeptidase) (DD-endopeptidase) (EC 3.4.21.-) (Penicillin-binding protein 4) (PBP-4)	3.4.16.4; 3.4.21.-	228354±52073	251089±65052	0.136931	NS		2
P08506	DacC	b0839	D-alanyl-D-alanine carboxypeptidase DacC (DD-carboxypeptidase) (DD-peptidase) (EC 3.4.16.4) (Penicillin-binding protein 6) (PBP-6)	3.4.16.4	13368690±1328875	14911830±974652	0.157599	NS		19
P29012	DadX	b1190	Alanine racemase, catabolic (EC 5.1.1.1)	5.1.1.1	5941199±2422786	8440214±3849406	0.506525	NS		13
P11557	DamX	b3388	Cell division protein DamX		2536442±1548748	1797522±1074517	-0.496797	NS		11
P0A6L2	DapA	b2478	4-hydroxy-tetrahydrodipicolinate synthase (HTPA synthase) (EC 4.3.3.7)	4.3.3.7	20567037±1719157	21136316±1632357	0.03939	NS		15
P04036	DapB	b0031	4-hydroxy-tetrahydrodipicolinate reductase (HTPA reductase) (EC 1.17.1.8)	1.17.1.8	1358792±533263	1611873±482946	0.246414	NS		6
P0AED7	DapE	b2472	Succinyl-diaminopimelate desuccinylase (SDAP desuccinylase) (EC 3.5.1.18) (N-succinyl-LL-2,6-diaminoheptanedioate amidohydrolase)	3.5.1.18	945264±227561	900829±291918	-0.0694642	NS		5
P0A6K1	DapF	b3809	Diaminopimelate epimerase (DAP epimerase) (EC 5.1.1.7) (PLP-independent amino acid racemase)	5.1.1.7	1259798±281046	858821±361135	-0.552763	NS		6
P28248	Dcd	b2065	dCTP deaminase (EC 3.5.4.13) (Deoxycytidine triphosphate deaminase)	3.5.4.13	1645912±267880	1729300±172105	0.0713012	NS		4
P0ABN5	DcuA	b4138	C4-dicarboxylate transporter DcuA		258869±244342	51781±54638	-2.32172	NS		2
P0A6J8	DdlA	b0381	D-alanine--D-alanine ligase A (EC 6.3.2.4) (D-Ala-D-Ala ligase A) (D-alanylalanine synthetase A)	6.3.2.4	6027455±1619977	5927327±782549	-0.0241675	NS		14
P76128	DdpA	b1487	Probable D,D-dipeptide-binding periplasmic protein DdpA		12408275±4566665	11791819±3864318	-0.0735164	NS		22
P0A6K3	Def	b3287	Peptide deformylase (PDF) (EC 3.5.1.88) (Polypeptide deformylase)	3.5.1.88	4511791±773902	4670739±857544	0.0499505	NS		9
P39099	DegQ	b3234	Periplasmic pH-dependent serine endoprotease DegQ (EC 3.4.21.107) (Protease Do)	3.4.21.107	16260479±2888718	15889950±1024491	-0.0332551	NS		15
P0A6P5	Der	b2511	GTPase Der (Double era-like domain protein) (GTP-binding protein EngA)		16286456±3739620	16976695±4295076	0.0598829	NS		20
P0ABQ0	Dfp	b3639	Coenzyme A biosynthesis bifunctional protein CoaBC (DNA/pantothenate metabolism flavoprotein) (Phosphopantothenoylcysteine synthetase/decarboxylase) (PPCS-PPCDC) [Includes: Phosphopantothenoylcysteine decarboxylase (PPC decarboxylase) (PPC-DC) (EC 4.1.1.36) (CoaC); Phosphopantothenate--cysteine ligase (EC 6.3.2.5) (CoaB) (Phosphopantothenoylcysteine synthetase) (PPC synthetase) (PPC-S)]	4.1.1.36; 6.3.2.5	3185507±1301569	2939030±1442294	-0.116183	NS		12
P31460	DgoR	b4479	Galactonate operon transcriptional repressor (HTH-type transcriptional repressor DgoR)		296824±202986	412182±255833	0.473676	NS		2
P76014	DhaL	b1199	PEP-dependent dihydroxyacetone kinase, ADP-binding subunit DhaL (EC 2.7.1.121)	2.7.1.121	3059126±1389893	3661600±279063	0.259355	NS		10
P37349	DhaM	b1198	PEP-dependent dihydroxyacetone kinase, phosphoryl donor subunit DhaM (EC 2.7.1.121) (Dihydroxyacetone kinase subunit M)	2.7.1.121	24586009±2938846	22337057±4799789	-0.138398	NS		10
P66817	DiaA	b3149	DnaA initiator-associating protein DiaA		345919±91455	396846±76918	0.198144	NS		2
Q47150	DinJ	b0226	Antitoxin DinJ		295942±246141	67676±63196	-2.12861	NS		2
P06149	Dld	b2133	Quinone-dependent D-lactate dehydrogenase (EC 1.1.5.12) ((R)-lactate:quinone 2-oxidoreductase) (D-lactate dehydrogenase) (D-LDH) (Respiratory D-lactate dehydrogenase)	1.1.5.12	13269084±2106602	15809338±1709043	0.252708	NS		31
P76251	DmlA	b1800	D-malate dehydrogenase [decarboxylating] (EC 1.1.1.83) (D-malate degradation protein A) (D-malate oxidase)	1.1.1.83	1123325±82647	1202051±481729	0.0977226	NS		6
P69853	DmsD	b1591	Tat proofreading chaperone DmsD (DMSO reductase maturation protein) (Twin-arginine leader-binding protein DmsD)		148472±91956	106107±121663	-0.484667	NS		3
P03004	DnaA	b3702	Chromosomal replication initiator protein DnaA		2414356±385816	2188962±513213	-0.141392	NS		11
P0ACB0	DnaB	b4052	Replicative DNA helicase DnaB (EC 5.6.2.3) (DNA 5'-3' helicase DnaB)	5.6.2.3	4326467±689926	4845103±1820601	0.163338	NS		7
P0A988	DnaN	b3701	Beta sliding clamp (Beta clamp) (Sliding clamp) (Beta-clamp processivity factor) (DNA polymerase III beta sliding clamp subunit)		5362862±284102	5529230±447108	0.0440756	NS		12
P0A8J2	DnaT	b4362	Primosomal protein 1 (Primosomal protein I)		368714±161300	400754±270875	0.120214	NS		2
P06710	DnaX	b0470	DNA polymerase III subunit tau (EC 2.7.7.7) (DNA polymerase III subunit gamma)	2.7.7.7	955942±450653	1096775±484352	0.198273	NS		8
P0AAG0	DppD	b3541	Dipeptide transport ATP-binding protein DppD (EC 7.4.2.9)	7.4.2.9	1197818±837164	1976708±523877	0.722691	NS		2
P0ABT2	Dps	b0812	DNA protection during starvation protein (EC 1.16.-.-)	1.16.-.-	401635002±37433593	394259211±16473794	-0.0267405	NS		27
P0AEG4	DsbA	b3860	Thiol:disulfide interchange protein DsbA		12265123±1277651	13034630±812726	0.087788	NS		11
P0AEG6	DsbC	b2893	Thiol:disulfide interchange protein DsbC		3275076±455537	3703112±484547	0.17721	NS		8
P77202	DsbG	b0604	Thiol:disulfide interchange protein DsbG		289805±238619	590379±201272	1.02656	NS		3
P00926	DsdA	b2366	D-serine dehydratase (EC 4.3.1.18) (D-serine deaminase) (DSD)	4.3.1.18	3098993±711736	3839720±393487	0.309201	NS		12
P32695	DusA	b4049	tRNA-dihydrouridine(20/20a) synthase (EC 1.3.1.-) (EC 1.3.1.91) (U20-specific dihydrouridine synthase) (U20-specific Dus) (tRNA-dihydrouridine synthase A)	1.3.1.-; 1.3.1.91	1165501±157841	925034±211644	-0.333371	NS		5
P06968	Dut	b3640	Deoxyuridine 5'-triphosphate nucleotidohydrolase (dUTPase) (EC 3.6.1.23) (dUTP pyrophosphatase)	3.6.1.23	4484584±928616	4152308±2603610	-0.111061	NS		5
P45568	Dxr	b0173	1-deoxy-D-xylulose 5-phosphate reductoisomerase (DXP reductoisomerase) (EC 1.1.1.267) (1-deoxyxylulose-5-phosphate reductoisomerase) (2-C-methyl-D-erythritol 4-phosphate synthase)	1.1.1.267	1291108±519463	1242631±79182	-0.0552128	NS		4
P23827	Eco	b2209	Ecotin		6016213±1345090	6844262±708251	0.186039	NS		9
P0A955	Eda	b1850	KHG/KDPG aldolase [Includes: 4-hydroxy-2-oxoglutarate aldolase (EC 4.1.3.16) (2-keto-4-hydroxyglutarate aldolase) (KHG-aldolase); 2-dehydro-3-deoxy-phosphogluconate aldolase (EC 4.1.2.14) (2-keto-3-deoxy-6-phosphogluconate aldolase) (KDPG-aldolase) (Phospho-2-dehydro-3-deoxygluconate aldolase) (Phospho-2-keto-3-deoxygluconate aldolase)]	4.1.2.14; 4.1.3.16	35193933±8731755	36739545±4825137	0.062007	NS		12
P0AB24	EfeO	b1018	Iron uptake system component EfeO		8467407±1862090	7304742±707756	-0.213087	NS		20
P0A6N4	Efp	b4147	Elongation factor P (EF-P)		12653845±1832911	12474467±914577	-0.0205978	NS		7
P0AEH5	ElaB	b2266	Protein ElaB		28473666±7150855	31091789±4398195	0.126905	NS		13
P0ABU5	ElbB	b3209	Glyoxalase ElbB (EC 4.2.1.-) (Sigma cross-reacting protein 27A) (SCRP-27A)	4.2.1.-	15324259±2605855	15275138±1094911	-0.00463191	NS		11
P27303	EmrA	b2685	Multidrug export protein EmrA		135329±182192	29224±29285	-2.21124	NS		2
P0A6P9	Eno	b2779	Enolase (EC 4.2.1.11) (2-phospho-D-glycerate hydro-lyase) (2-phosphoglycerate dehydratase)	4.2.1.11	637609153±49289419	683985278±29267500	0.101293	NS		47
P0A9B6	Epd	b2927	D-erythrose-4-phosphate dehydrogenase (E4PDH) (EC 1.2.1.72)	1.2.1.72	24352291±21400531	8331129±13674642	-1.54747	NS		6
P30845	EptA	b4114	Phosphoethanolamine transferase EptA (EC 2.7.-.-) (Polymyxin resistance protein PmrC)	2.7.-.-	515812±405168	224331±84447	-1.20122	NS		4
P0CB39	EptC	b3955	Phosphoethanolamine transferase EptC (EC 2.7.-.-)	2.7.-.-	6996278±3398518	5806750±1890605	-0.268857	NS		16
P0ACC3	ErpA	b0156	Iron-sulfur cluster insertion protein ErpA		9771627±2443352	10100274±2100743	0.0477237	NS		5
P0A9W3	EttA	b4391	Energy-dependent translational throttle protein EttA (EC 3.6.1.-) (Translational regulatory factor EttA)	3.6.1.-	35269855±1222866	36478656±4352663	0.0486169	NS		37
P76541	EutL	b2439	Bacterial microcompartment shell protein EutL (BMC-T) (Ethanolamine utilization protein EutL)		1141247±415082	784734±552636	-0.540336	NS		3
P0AEK0	ExoX	b1844	Exodeoxyribonuclease 10 (EC 3.1.11.-) (Exodeoxyribonuclease X) (Exo X) (Exonuclease X)	3.1.11.-	502596±777828	508972±487588	0.0181884	NS		3
P0A6Q3	FabA	b0954	3-hydroxydecanoyl-[acyl-carrier-protein] dehydratase (EC 4.2.1.59) (3-hydroxyacyl-[acyl-carrier-protein] dehydratase FabA) (Beta-hydroxydecanoyl thioester dehydrase) (Trans-2-decenoyl-[acyl-carrier-protein] isomerase) (EC 5.3.3.14)	4.2.1.59; 5.3.3.14	12726085±2612744	13573720±1060972	0.0930276	NS		9
P0AAI9	FabD	b1092	Malonyl CoA-acyl carrier protein transacylase (MCT) (EC 2.3.1.39)	2.3.1.39	29027264±3907767	30113412±2005021	0.0529976	NS		17
P0AAI5	FabF	b1095	3-oxoacyl-[acyl-carrier-protein] synthase 2 (EC 2.3.1.179) (3-oxoacyl-[acyl-carrier-protein] synthase II) (Beta-ketoacyl-ACP synthase II) (KAS II)	2.3.1.179	77250048±8031268	83316898±7482234	0.109073	NS		27
P0AEK4	FabI	b1288	Enoyl-[acyl-carrier-protein] reductase [NADH] FabI (ENR) (EC 1.3.1.9) (NADH-dependent enoyl-ACP reductase)	1.3.1.9	100683252±18953151	103881141±4738157	0.0451101	NS		22
P0A6Q6	FabZ	b0180	3-hydroxyacyl-[acyl-carrier-protein] dehydratase FabZ (EC 4.2.1.59) ((3R)-hydroxymyristoyl-[acyl-carrier-protein] dehydratase) ((3R)-hydroxymyristoyl-ACP dehydrase) (17 kDa actomyosin component) (Beta-hydroxyacyl-ACP dehydratase)	4.2.1.59	11264592±3551433	10125754±643062	-0.153766	NS		12
P21151	FadA	b3845	3-ketoacyl-CoA thiolase FadA (EC 2.3.1.16) (Acetyl-CoA acyltransferase) (Beta-ketothiolase) (Fatty acid oxidation complex subunit beta)	2.3.1.16	3622910±1046805	4559589±1653111	0.331755	NS		6
P21177	FadB	b3846	Fatty acid oxidation complex subunit alpha [Includes: Enoyl-CoA hydratase/Delta(3)-cis-Delta(2)-trans-enoyl-CoA isomerase/3-hydroxybutyryl-CoA epimerase (EC 4.2.1.17) (EC 5.1.2.3) (EC 5.3.3.8); 3-hydroxyacyl-CoA dehydrogenase (EC 1.1.1.35)]	1.1.1.35; 4.2.1.17; 5.1.2.3; 5.3.3.8	8868887±3639945	10578571±3889741	0.25432	NS		21
P69451	FadD	b1805	Long-chain-fatty-acid--CoA ligase (EC 6.2.1.3) (Long-chain acyl-CoA synthetase) (Acyl-CoA synthetase)	6.2.1.3	1510552±879036	1319563±966629	-0.195016	NS		8
Q47146	FadE	b0221	Acyl-coenzyme A dehydrogenase (ACDH) (Acyl-CoA dehydrogenase) (EC 1.3.8.7) (EC 1.3.8.8)	1.3.8.7; 1.3.8.8	180699±221373	6848±11271	-4.72172	NS		3
P76503	FadI	b2342	3-ketoacyl-CoA thiolase FadI (EC 2.3.1.16) (ACSs) (Acetyl-CoA acyltransferase) (Acyl-CoA ligase) (Beta-ketothiolase) (Fatty acid oxidation complex subunit beta)	2.3.1.16	475789±196159	520227±69137	0.128817	NS		4
P77399	FadJ	b2341	Fatty acid oxidation complex subunit alpha [Includes: Enoyl-CoA hydratase/3-hydroxybutyryl-CoA epimerase (EC 4.2.1.17) (EC 5.1.2.3); 3-hydroxyacyl-CoA dehydrogenase (EC 1.1.1.35)]	1.1.1.35; 4.2.1.17; 5.1.2.3	773043±486016	386321±250731	-1.00075	NS		5
P77712	FadM	b0443	Long-chain acyl-CoA thioesterase FadM (EC 3.1.2.-) (Acyl-CoA thioester hydrolase) (Thioesterase 3) (Thioesterase III)	3.1.2.-	3088146±715073	3775526±805851	0.289937	NS		6
P0AB71	FbaA	b2925	Fructose-bisphosphate aldolase class 2 (FBP aldolase) (FBPA) (EC 4.1.2.13) (Fructose-1,6-bisphosphate aldolase) (Fructose-bisphosphate aldolase class II) (Sedoheptulose bisphosphate aldolase)	4.1.2.13	201481886±34337216	224807010±14252738	0.158037	NS		28
P0A991	FbaB	b2097	Fructose-bisphosphate aldolase class 1 (EC 4.1.2.13) (Fructose-bisphosphate aldolase class I) (FBP aldolase)	4.1.2.13	37961139±5922432	44187582±2655867	0.219118	NS		22
P13024	FdhE	b3891	Protein FdhE		1060598±381529	847012±136658	-0.324424	NS		8
P32176	FdoG	b3894	Formate dehydrogenase-O major subunit (EC 1.17.1.9) (Aerobic formate dehydrogenase major subunit) (FDH-Z subunit alpha) (Formate dehydrogenase-O subunit alpha)	1.17.1.9	2901331±1191593	2446352±621397	-0.246083	NS		17
P0A9R4	Fdx	b2525	2Fe-2S ferredoxin		3618951±1015149	3021513±661555	-0.260301	NS		6
P05825	FepA	b0584	Ferrienterobactin receptor (Enterobactin outer-membrane receptor)		1076776±304346	819803±117567	-0.393369	NS		5
P0AGD7	Ffh	b2610	Signal recognition particle protein (EC 3.6.5.4) (Fifty-four homolog) (Ffh) (p48)	3.6.5.4	9994280±2273182	7743685±968065	-0.368082	NS		20
P20605	Fic	b3361	Probable protein adenylyltransferase Fic (EC 2.7.7.108) (Cell filamentation protein Fic)	2.7.7.108	2294885±426418	2878250±506135	0.32677	NS		7
P0AEM0	FkpB	b0028	FKBP-type 16 kDa peptidyl-prolyl cis-trans isomerase (PPIase) (EC 5.2.1.8) (Rotamase)	5.2.1.8	1282224±242556	1033531±335076	-0.311066	NS		4
P61949	FldA	b0684	Flavodoxin 1 (Flavodoxin A)		3178814±680449	3815178±422672	0.263262	NS		8
P0A6S0	FlgH	b1079	Flagellar L-ring protein (Basal body L-ring protein)		1259000±257588	1581447±344003	0.328967	NS		2
P0AEM4	FlgM	b1071	Negative regulator of flagellin synthesis (Anti-sigma-28 factor)		177664544±92905669	290496028±96986511	0.709363	NS		3
P23882	Fmt	b3288	Methionyl-tRNA formyltransferase (EC 2.1.2.9) (Met-tRNA(fMet) formyltransferase)	2.1.2.9	4876386±906236	4138207±528371	-0.236807	NS		13
P08192	FolC	b2315	Dihydrofolate synthase/folylpolyglutamate synthase (DHFS / FPGS) (EC 6.3.2.12) (EC 6.3.2.17) (Folylpoly-gamma-glutamate synthetase-dihydrofolate synthetase) (Folylpolyglutamate synthetase) (Tetrahydrofolylpolyglutamate synthase)	6.3.2.12; 6.3.2.17	2513242±779103	2260754±369508	-0.152746	NS		10
P24186	FolD	b0529	Bifunctional protein FolD [Includes: Methylenetetrahydrofolate dehydrogenase (EC 1.5.1.5); Methenyltetrahydrofolate cyclohydrolase (EC 3.5.4.9)]	1.5.1.5; 3.5.4.9	3031756±156157	3003987±407931	-0.0132747	NS		7
P0A6T5	FolE	b2153	GTP cyclohydrolase 1 (EC 3.5.4.16) (GTP cyclohydrolase I) (GTP-CH-I)	3.5.4.16	30916541±3371743	35582884±4306449	0.202805	NS		15
P0AC19	FolX	b2303	Dihydroneopterin triphosphate 2'-epimerase (EC 5.1.99.7) (D-erythro-7,8-dihydroneopterin triphosphate epimerase)	5.1.99.7	5938903±978748	6624228±1931448	0.157556	NS		6
P0AEN1	Fre	b3844	NAD(P)H-flavin reductase (EC 1.5.1.41) (FMN reductase) (Ferrisiderophore reductase C) (NAD(P)H:flavin oxidoreductase) (Riboflavin reductase [NAD(P)H])	1.5.1.41	5598552±593004	5091906±464955	-0.136848	NS		12
P0A805	Frr	b0172	Ribosome-recycling factor (RRF) (Ribosome-releasing factor)		45156467±4658073	47914187±4086062	0.0855203	NS		22
P69811	FruB	b2169	Multiphosphoryl transfer protein (MTP) (Diphosphoryl transfer protein) (DTP) (Phosphotransferase FPr protein) (Pseudo-HPr) [Includes: Phosphocarrier protein HPr (Protein H); PTS system fructose-specific EIIA component (EIIA-Fru) (EIII-Fru) (Fructose-specific phosphotransferase enzyme IIA component)]		563978±335559	509171±161332	-0.147487	NS		2
P0AEW9	FruK	b2168	1-phosphofructokinase (EC 2.7.1.56) (Fructose 1-phosphate kinase) (Fru1PK)	2.7.1.56	236206±189428	348873±94684	0.562654	NS		2
P78055	FsaA	b0825	Fructose-6-phosphate aldolase 1 (EC 4.1.2.-) (Fructose-6-phosphate aldolase A) (FSAA)	4.1.2.-	147936±93558	232397±52555	0.651619	NS		2
P0A998	FtnA	b1905	Bacterial non-heme ferritin (EC 1.16.3.2) (Ferritin-1)	1.16.3.2	79325196±15196614	90054240±10782401	0.183015	NS		14
P0ABH0	FtsA	b0094	Cell division protein FtsA		7361161±978671	7851536±991362	0.0930416	NS		13
P0A9R7	FtsE	b3463	Cell division ATP-binding protein FtsE		1600405±616298	1437568±238417	-0.154807	NS		4
P0AAI3	FtsH	b3178	ATP-dependent zinc metalloprotease FtsH (EC 3.4.24.-) (Cell division protease FtsH)	3.4.24.-	16007740±7091817	10719854±4117225	-0.578484	NS		33
P26648	FtsP	b3017	Cell division protein FtsP		1236180±247954	1371765±178949	0.150145	NS		5
P0AEN8	FucU	b2804	L-fucose mutarotase (EC 5.1.3.29) (D-ribose pyranase) (EC 5.4.99.62) (Fucose 1-epimerase) (Type-2 mutarotase)	5.1.3.29; 5.4.99.62	2082066±1149010	4079183±1799031	0.970264	NS		6
P0AC33	FumA	b1612	Fumarate hydratase class I, aerobic (EC 4.2.1.2) (Fumarase A) (Oxaloacetate keto--enol-isomerase) (OAAKE isomerase) (Oxaloacetate tautomerase) (EC 5.3.2.2)	4.2.1.2; 5.3.2.2	70505079±6569618	83804787±13592752	0.249305	NS		33
P05042	FumC	b1611	Fumarate hydratase class II (Fumarase C) (EC 4.2.1.2) (Aerobic fumarase) (Iron-independent fumarase)	4.2.1.2	36430911±5880495	38041777±3794907	0.0624215	NS		24
P0A9A9	Fur	b0683	Ferric uptake regulation protein (Ferric uptake regulator)		14851904±1032913	17275926±2364143	0.218115	NS		9
P69910	GadB	b1493	Glutamate decarboxylase beta (GAD-beta) (EC 4.1.1.15)	4.1.1.15	394926±133585	627169±258333	0.667272	NS		4
P0AEP1	GalP	b2943	Galactose-proton symporter (Galactose transporter)		6919193±1568013	7828845±1482749	0.178196	NS		3
P03024	GalR	b2837	HTH-type transcriptional regulator GalR (Galactose operon repressor)		1298767±386779	1235925±251369	-0.0715521	NS		5
P25748	GalS	b2151	HTH-type transcriptional regulator GalS (Mgl repressor and galactose ultrainduction factor)		11662530±759086	11715566±1764429	0.00654593	NS		15
P0AEP3	GalU	b1236	UTP--glucose-1-phosphate uridylyltransferase (EC 2.7.7.9) (Alpha-D-glucosyl-1-phosphate uridylyltransferase) (UDP-Glc PPase) (UDP-glucose pyrophosphorylase) (UDPGP) (Uridine diphosphoglucose pyrophosphorylase)	2.7.7.9	22070127±2432565	23971865±2299103	0.119247	NS		16
P0A9B2	GapA	b1779	Glyceraldehyde-3-phosphate dehydrogenase A (GAPDH-A) (EC 1.2.1.12) (NAD-dependent glyceraldehyde-3-phosphate dehydrogenase)	1.2.1.12	974866470±204937041	1134800816±155123464	0.219163	NS		44
P23524	GarK	b3124	Glycerate 2-kinase (EC 2.7.1.165) (Glycerate kinase 1) (GK1)	2.7.1.165	1827265±1276299	1558374±1085625	-0.229644	NS		2
P0ABQ2	GarR	b3125	2-hydroxy-3-oxopropionate reductase (EC 1.1.1.60) (Tartronate semialdehyde reductase) (TSAR)	1.1.1.60	56500088±20192299	46302393±14955608	-0.287166	NS		19
P37188	GatB	b2093	PTS system galactitol-specific EIIB component (EIIB-Gat) (Galactitol-specific phosphotransferase enzyme IIB component) (EC 2.7.1.200)	2.7.1.200	170978875±24614093	145452260±26491900	-0.233272	NS		5
P0A9S3	GatD	b2091	Galactitol 1-phosphate 5-dehydrogenase (EC 1.1.1.251)	1.1.1.251	246310081±21620812	232310988±41409821	-0.0844183	NS		27
P0C8J6	GatY	b2096	D-tagatose-1,6-bisphosphate aldolase subunit GatY (TBPA) (TagBP aldolase) (EC 4.1.2.40) (D-tagatose-bisphosphate aldolase class II) (Tagatose-bisphosphate aldolase)	4.1.2.40	11939350±1675334	12285591±3212763	0.0412429	NS		16
P0C8J8	GatZ	b2095	D-tagatose-1,6-bisphosphate aldolase subunit GatZ		467405520±37242026	533422261±66150691	0.190603	NS		27
P0A6T9	GcvH	b2904	Glycine cleavage system H protein		29621269±4158639	29601406±4994984	-0.000967763	NS		9
P33195	GcvP	b2903	Glycine dehydrogenase (decarboxylating) (EC 1.4.4.2) (Glycine cleavage system P-protein) (Glycine decarboxylase) (Glycine dehydrogenase (aminomethyl-transferring))	1.4.4.2	78260882±13732972	72411553±6477115	-0.112071	NS		57
P00370	GdhA	b1761	NADP-specific glutamate dehydrogenase (NADP-GDH) (EC 1.4.1.4)	1.4.1.4	7246641±2566290	6049234±2256467	-0.26056	NS		12
P37666	GhrB	b3553	Glyoxylate/hydroxypyruvate reductase B (EC 1.1.1.79) (EC 1.1.1.81) (2-ketoaldonate reductase) (2-ketogluconate reductase) (2KR) (EC 1.1.1.215)	1.1.1.215; 1.1.1.79; 1.1.1.81	8824824±1152072	9788490±902336	0.149519	NS		15
P37330	GlcB	b2976	Malate synthase G (MSG) (EC 2.3.3.9)	2.3.3.9	13946523±704918	13966817±1055894	0.00209774	NS		28
P0A9S5	GldA	b3945	Glycerol dehydrogenase (GDH) (GLDH) (EC 1.1.1.6) ((R)-aminopropanol dehydrogenase) (EC 1.1.1.75) (1,2-propanediol dehydrogenase) (D-1-amino-2-propanol oxidoreductase)	1.1.1.6; 1.1.1.75	6291046±940155	6152126±1329571	-0.0322149	NS		11
P07762	GlgB	b3432	1,4-alpha-glucan branching enzyme GlgB (EC 2.4.1.18) (1,4-alpha-D-glucan:1,4-alpha-D-glucan 6-glucosyl-transferase) (Alpha-(1->4)-glucan branching enzyme) (Glycogen branching enzyme) (BE)	2.4.1.18	1040454±500240	1319793±616684	0.343098	NS		9
P0AC86	GlgP	b3428	Glycogen phosphorylase (EC 2.4.1.1)	2.4.1.1	3503907±2005196	2053423±943226	-0.770933	NS		15
P26649	GlgS	b3049	Surface composition regulator		349084±157360	327755±232760	-0.0909568	NS		2
P15067	GlgX	b3431	Glycogen debranching enzyme (EC 3.2.1.196) (Glycogen operon protein GlgX) (Limit dextrin alpha-1,6-maltotetraose-hydrolase)	3.2.1.196	911237±714469	1047306±935927	0.200785	NS		3
P0A6V8	Glk	b2388	Glucokinase (EC 2.7.1.2) (Glucose kinase)	2.7.1.2	4319164±898897	5016827±458424	0.216023	NS		11
P31120	GlmM	b3176	Phosphoglucosamine mutase (EC 5.4.2.10)	5.4.2.10	16539662±1389625	14675531±1415127	-0.172517	NS		21
P0ACC7	GlmU	b3730	Bifunctional protein GlmU [Includes: UDP-N-acetylglucosamine pyrophosphorylase (EC 2.7.7.23) (N-acetylglucosamine-1-phosphate uridyltransferase); Glucosamine-1-phosphate N-acetyltransferase (EC 2.3.1.157)]	2.3.1.157; 2.7.7.23	8849272±1021934	9459648±493029	0.0962277	NS		15
P0A9Z1	GlnB	b2553	Nitrogen regulatory protein P-II 1		4719034±695104	4836392±449005	0.0354399	NS		10
P27249	GlnD	b0167	Bifunctional uridylyltransferase/uridylyl-removing enzyme (UTase/UR) (Bifunctional [protein-PII] modification enzyme) (Bifunctional nitrogen sensor protein) [Includes: [Protein-PII] uridylyltransferase (PII uridylyltransferase) (UTase) (EC 2.7.7.59); [Protein-PII]-UMP uridylyl-removing enzyme (UR) (EC 3.1.4.-)]	2.7.7.59; 3.1.4.-	208716±181027	157722±84990	-0.404158	NS		3
P30870	GlnE	b3053	Bifunctional glutamine synthetase adenylyltransferase/adenylyl-removing enzyme (ATP:glutamine synthetase adenylyltransferase) (ATase) [Includes: Glutamine synthetase adenylyl-L-tyrosine phosphorylase (EC 2.7.7.89) (Adenylyl removase) (AR) (AT-N) (AT-N440) (P-I); Glutamine synthetase adenylyl transferase (EC 2.7.7.42) (Adenylyl transferase) (AT) (AT-C)]	2.7.7.42; 2.7.7.89	984308±779877	614595±295251	-0.679473	NS		5
P0AEQ3	GlnH	b0811	Glutamine-binding periplasmic protein (GlnBP)		59405981±24824024	63979630±7138594	0.107004	NS		23
P0AC81	GloA	b1651	Lactoylglutathione lyase (EC 4.4.1.5) (Aldoketomutase) (Glyoxalase I) (Glx I) (Ketone-aldehyde mutase) (Methylglyoxalase) (S-D-lactoylglutathione methylglyoxal lyase)	4.4.1.5	8294125±1684962	9810840±903187	0.242287	NS		4
P0AC84	GloB	b0212	Hydroxyacylglutathione hydrolase GloB (EC 3.1.2.6) (Glyoxalase II) (Glx II)	3.1.2.6	2426942±378667	3280907±1263701	0.434955	NS		9
P0A9C0	GlpA	b2241	Anaerobic glycerol-3-phosphate dehydrogenase subunit A (G-3-P dehydrogenase) (EC 1.1.5.3)	1.1.5.3	1771492±409137	2390339±537338	0.432251	NS		9
P13033	GlpB	b2242	Anaerobic glycerol-3-phosphate dehydrogenase subunit B (Anaerobic G-3-P dehydrogenase subunit B) (Anaerobic G3Pdhase B) (EC 1.1.5.3)	1.1.5.3	1851316±693925	2580353±486716	0.479017	NS		6
P13035	GlpD	b3426	Aerobic glycerol-3-phosphate dehydrogenase (EC 1.1.5.3)	1.1.5.3	6834131±956817	7822610±2632361	0.194892	NS		17
P0A6V5	GlpE	b3425	Thiosulfate sulfurtransferase GlpE (EC 2.8.1.1)	2.8.1.1	107348±58264	50401±112700	-1.09077	NS		2
P0A9C9	GlpX	b3925	Fructose-1,6-bisphosphatase 1 class 2 (FBPase 1 class 2) (EC 3.1.3.11) (D-fructose-1,6-bisphosphate 1-phosphohydrolase 1 class 2)	3.1.3.11	369161±143453	359237±89761	-0.0393154	NS		4
P09831	GltB	b3212	Glutamate synthase [NADPH] large chain (EC 1.4.1.13) (Glutamate synthase subunit alpha) (GLTS alpha chain) (NADPH-GOGAT)	1.4.1.13	3265665±665730	4024353±2095880	0.30138	NS		15
P09832	GltD	b3213	Glutamate synthase [NADPH] small chain (EC 1.4.1.13) (Glutamate synthase subunit beta) (GLTS beta chain) (NADPH-GOGAT)	1.4.1.13	3145324±414941	3012732±313564	-0.062136	NS		11
P0AER8	GltS	b3653	Sodium/glutamate symporter (Glutamate permease)		428136±381090	242510±220377	-0.820021	NS		3
P04805	GltX	b2400	Glutamate--tRNA ligase (EC 6.1.1.17) (Glutamyl-tRNA synthetase) (GluRS)	6.1.1.17	47428439±5253802	50188844±6038424	0.0816143	NS		38
P77364	GlxK	b0514	Glycerate 3-kinase (EC 2.7.1.31) (D-Glycerate-3-kinase) (Glycerate kinase 2) (GK2)	2.7.1.31	92432±40934	126444±12070	0.452026	NS		2
P0A825	GlyA	b2551	Serine hydroxymethyltransferase (SHMT) (Serine methylase) (EC 2.1.2.1)	2.1.2.1	160537425±19649349	141592360±7391521	-0.181166	NS		38
P00960	GlyQ	b3560	Glycine--tRNA ligase alpha subunit (EC 6.1.1.14) (Glycyl-tRNA synthetase alpha subunit) (GlyRS)	6.1.1.14	6468578±1114788	7420901±377180	0.198146	NS		10
P00961	GlyS	b3559	Glycine--tRNA ligase beta subunit (EC 6.1.1.14) (Glycyl-tRNA synthetase beta subunit) (GlyRS)	6.1.1.14	65676797±5924720	65579477±4297602	-0.00213938	NS		53
P63224	GmhA	b0222	Phosphoheptose isomerase (EC 5.3.1.28) (Sedoheptulose 7-phosphate isomerase)	5.3.1.28	52438158±3648083	54893052±5661079	0.0660066	NS		17
P63228	GmhB	b0200	D-glycero-beta-D-manno-heptose-1,7-bisphosphate 7-phosphatase (EC 3.1.3.82) (D,D-heptose 1,7-bisphosphate phosphatase) (HBP phosphatase)	3.1.3.82	1084731±220820	1332970±260618	0.297307	NS		4
P60546	Gmk	b3648	Guanylate kinase (EC 2.7.4.8) (GMP kinase)	2.7.4.8	11022956±9762065	2304903±1133195	-2.25773	NS		5
P00350	Gnd	b2029	6-phosphogluconate dehydrogenase, decarboxylating (EC 1.1.1.44)	1.1.1.44	74957875±4030402	73404065±7929862	-0.0302201	NS		44
P0AC92	GnsA	b4517	Protein GnsA		2256551±318225	2780646±656505	0.301301	NS		2
P46859	GntK	b3437	Thermoresistant gluconokinase (EC 2.7.1.12) (Gluconate kinase 2)	2.7.1.12	1430823±168865	1292195±175438	-0.147022	NS		4
P06715	Gor	b3500	Glutathione reductase (GR) (GRase) (EC 1.8.1.7)	1.8.1.7	20740631±1155813	22256402±1984825	0.101761	NS		25
P32662	Gph	b3385	Phosphoglycolate phosphatase (PGP) (PGPase) (EC 3.1.3.18)	3.1.3.18	2952644±613189	2815325±608334	-0.0687063	NS		6
P37689	GpmM	b3612	2,3-bisphosphoglycerate-independent phosphoglycerate mutase (BPG-independent PGAM) (Phosphoglyceromutase) (iPGM) (EC 5.4.2.12)	5.4.2.12	8813034±1309892	9734254±2274185	0.143432	NS		16
Q46851	Gpr	b3001	L-glyceraldehyde 3-phosphate reductase (GAP reductase) (EC 1.1.1.-)	1.1.1.-	8022761±1482591	9454178±1788554	0.236853	NS		21
P0A6S7	GpsA	b3608	Glycerol-3-phosphate dehydrogenase [NAD(P)+] (EC 1.1.1.94) (NAD(P)(+)-dependent glycerol-3-phosphate dehydrogenase) (NAD(P)H-dependent dihydroxyacetone-phosphate reductase)	1.1.1.94	12598574±2892365	12574527±3057956	-0.00275622	NS		15
P09372	GrpE	b2614	Protein GrpE (HSP-70 cofactor) (HSP24) (Heat shock protein B25.3)		34910016±7312250	42792823±5715601	0.293728	NS		19
P0AC62	GrxC	b3610	Glutaredoxin 3 (Grx3)		29079000±4950176	30163054±3561318	0.0528048	NS		8
P0AC69	GrxD	b1654	Glutaredoxin 4 (Grx4) (Monothiol glutaredoxin)		39097773±14102374	28831625±5833329	-0.439434	NS		8
P0A6W9	GshA	b2688	Glutamate--cysteine ligase (EC 6.3.2.2) (Gamma-ECS) (GCS) (Gamma-glutamylcysteine synthetase)	6.3.2.2	10363978±2303565	12250298±1882835	0.241239	NS		25
P04425	GshB	b2947	Glutathione synthetase (EC 6.3.2.3) (GSH synthetase) (GSH-S) (GSHase) (Glutathione synthase)	6.3.2.3	19265897±1205434	20057774±2194632	0.0581121	NS		18
P75797	GsiB	b0830	Glutathione-binding protein GsiB		3860573±713541	4678780±791751	0.277318	NS		15
P0AES0	Gss	b2988	Bifunctional glutathionylspermidine synthetase/amidase (GspSA) [Includes: Glutathionylspermidine amidase (Gsp amidase) (EC 3.5.1.78) (Glutathionylspermidine amidohydrolase [spermidine-forming]); Glutathionylspermidine synthetase (Gsp synthetase) (EC 6.3.1.8) (Glutathione:spermidine ligase [ADP-forming]) (Gsp synthase)]	3.5.1.78; 6.3.1.8	1744029±604303	1679758±353519	-0.0541707	NS		6
P0ACA7	GstB	b0838	Glutathione S-transferase GstB (EC 2.5.1.18)	2.5.1.18	16734129±1772951	18582475±2299919	0.151149	NS		16
P04079	GuaA	b2507	GMP synthase [glutamine-hydrolyzing] (EC 6.3.5.2) (GMP synthetase) (GMPS) (Glutamine amidotransferase)	6.3.5.2	66255394±46153408	101929564±42076465	0.621463	NS		35
P60560	GuaC	b0104	GMP reductase (EC 1.7.1.7) (Guanosine 5'-monophosphate oxidoreductase) (Guanosine monophosphate reductase)	1.7.1.7	4319913±167825	4329103±367215	0.00306593	NS		9
P0AES2	GudD	b2787	Glucarate dehydratase (GDH) (GlucD) (EC 4.2.1.40) (D-glucarate dehydratase)	4.2.1.40	352796±117960	528230±269693	0.582333	NS		2
P0AES4	GyrA	b2231	DNA gyrase subunit A (EC 5.6.2.2)	5.6.2.2	12167970±3824160	10499192±3289073	-0.21281	NS		32
P0AES6	GyrB	b3699	DNA gyrase subunit B (EC 5.6.2.2) (Type IIA topoisomerase subunit GyrB)	5.6.2.2	35772252±2943808	35095391±2146611	-0.0275594	NS		43
P06983	HemC	b3805	Porphobilinogen deaminase (PBG) (EC 2.5.1.61) (Hydroxymethylbilane synthase) (HMBS) (Pre-uroporphyrinogen synthase)	2.5.1.61	2161765±431209	2001724±404751	-0.110967	NS		9
P29680	HemE	b3997	Uroporphyrinogen decarboxylase (UPD) (URO-D) (EC 4.1.1.37)	4.1.1.37	3479945±798408	2843275±594278	-0.291511	NS		13
P0ACB4	HemG	b3850	Protoporphyrinogen IX dehydrogenase [quinone] (EC 1.3.5.3) (Protoporphyrinogen IX dehydrogenase [menaquinone]) (Protoporphyrinogen IX dehydrogenase [ubiquinone]) (Protoporphyrinogen oxidase) (PPO)	1.3.5.3	205264±127512	318361±55119	0.633181	NS		2
P23871	HemH	b0475	Ferrochelatase (EC 4.98.1.1) (Heme synthase) (Protoheme ferro-lyase)	4.98.1.1	1433032±349836	1605986±333695	0.164389	NS		6
P23893	HemL	b0154	Glutamate-1-semialdehyde 2,1-aminomutase (GSA) (EC 5.4.3.8) (Glutamate-1-semialdehyde aminotransferase) (GSA-AT)	5.4.3.8	28679045±1723091	26182688±2557364	-0.131384	NS		15
P32131	HemN	b3867	Oxygen-independent coproporphyrinogen III oxidase (CPO) (EC 1.3.98.3) (Coproporphyrinogen III dehydrogenase) (CPDH)	1.3.98.3	7314665±5800430	2993086±3534681	-1.28916	NS		11
P0ACB7	HemY	b3802	Protein HemY		1072509±576430	515870±299015	-1.05591	NS		8
P0ABC3	HflC	b4175	Modulator of FtsH protease HflC		9772553±2872351	8610442±1606591	-0.182648	NS		16
P10371	HisA	b2024	1-(5-phosphoribosyl)-5-[(5-phosphoribosylamino)methylideneamino] imidazole-4-carboxamide isomerase (EC 5.3.1.16) (Phosphoribosylformimino-5-aminoimidazole carboxamide ribotide isomerase)	5.3.1.16	2346250±805135	2246867±317124	-0.0624417	NS		6
P06986	HisC	b2021	Histidinol-phosphate aminotransferase (EC 2.6.1.9) (Imidazole acetol-phosphate transaminase) (HPAT) (HspAT)	2.6.1.9	1930914±205488	2252784±334179	0.222425	NS		5
P06988	HisD	b2020	Histidinol dehydrogenase (HDH) (EC 1.1.1.23)	1.1.1.23	2753100±248851	2853312±342369	0.0515803	NS		9
P60664	HisF	b2025	Imidazole glycerol phosphate synthase subunit HisF (EC 4.3.2.10) (IGP synthase cyclase subunit) (IGP synthase subunit HisF) (ImGP synthase subunit HisF) (IGPS subunit HisF)	4.3.2.10	2828899±200151	2758734±373206	-0.0362342	NS		12
P60757	HisG	b2019	ATP phosphoribosyltransferase (ATP-PRT) (ATP-PRTase) (EC 2.4.2.17)	2.4.2.17	7883552±706621	6828692±918753	-0.207236	NS		11
P60595	HisH	b2023	Imidazole glycerol phosphate synthase subunit HisH (EC 4.3.2.10) (IGP synthase glutaminase subunit) (EC 3.5.1.2) (IGP synthase subunit HisH) (ImGP synthase subunit HisH) (IGPS subunit HisH)	3.5.1.2; 4.3.2.10	1522186±334976	1874301±254113	0.300208	NS		5
P76658	HldE	b3052	Bifunctional protein HldE [Includes: D-beta-D-heptose 7-phosphate kinase (EC 2.7.1.167) (D-beta-D-heptose 7-phosphotransferase) (D-glycero-beta-D-manno-heptose-7-phosphate kinase); D-beta-D-heptose 1-phosphate adenylyltransferase (EC 2.7.7.70) (D-glycero-beta-D-manno-heptose 1-phosphate adenylyltransferase)]	2.7.1.167; 2.7.7.70	12197162±627687	14290093±2173718	0.22847	NS		20
P0ACF8	Hns	b1237	DNA-binding protein H-NS (Heat-stable nucleoid-structuring protein) (Histone-like protein HLP-II) (Protein B1) (Protein H1)		306182371±44772325	307881950±44590197	0.00798607	NS		20
P28632	HolD	b4372	DNA polymerase III subunit psi (EC 2.7.7.7) (Accessory clamp loader complex subunit psi) (Replication clamp loader subunit HolD)	2.7.7.7	548912±340409	354600±137357	-0.630382	NS		2
P0AFX0	Hpf	b3203	Ribosome hibernation promoting factor (HPF) (Hibernation factor HPF)		18716594±3396176	19117766±2209114	0.030596	NS		10
P0A9M2	Hpt	b0125	Hypoxanthine phosphoribosyltransferase (HPRT) (EC 2.4.2.8) (6-oxopurine phosphoribosyltransferase) (6-oxopurine PRTase)	2.4.2.8	8547352±627649	8586773±1091811	0.0066385	NS		14
P43329	HrpA	b1413	ATP-dependent RNA helicase HrpA (EC 3.6.4.13)	3.6.4.13	787738±272358	500665±132272	-0.653871	NS		7
P0A6Z1	HscA	b2526	Chaperone protein HscA (Hsc66)		8423931±1262875	8711670±938280	0.0484556	NS		16
P0A6L9	HscB	b2527	Co-chaperone protein HscB (Hsc20)		1825774±886407	1573535±402911	-0.214499	NS		4
P08956	HsdR	b4350	Type I restriction enzyme EcoKI endonuclease subunit (EcoKI) (R protein) (EC 3.1.21.3)	3.1.21.3	553298±363024	486478±184177	-0.185683	NS		4
P0A7B8	HslV	b3932	ATP-dependent protease subunit HslV (EC 3.4.25.2) (Heat shock protein HslV)	3.4.25.2	5108198±263472	4641416±668921	-0.138249	NS		4
P0ACF4	HupB	b0440	DNA-binding protein HU-beta (HU-1) (NS1)		87188428±13662910	88989863±12037277	0.0295043	NS		9
P37182	HybD	b2993	Hydrogenase 2 maturation protease (EC 3.4.23.-)	3.4.23.-	457107±332809	943605±892668	1.04565	NS		2
P30147	Hyi	b0508	Hydroxypyruvate isomerase (EC 5.3.1.22) (Glyoxylate-induced protein)	5.3.1.22	100272±105964	149067±116388	0.57204	NS		2
P0AGE6	ChrR	b3713	Quinone reductase (EC 1.6.5.2) (Chromate reductase) (CHRR) (EC 1.6.-.-) (NAD(P)H dehydrogenase (quinone))	1.6.-.-; 1.6.5.2	9617336±1403530	10450206±1253076	0.119822	NS		9
P0C054	IbpA	b3687	Small heat shock protein IbpA (16 kDa heat shock protein A)		452342±218399	549715±247163	0.28127	NS		3
P16528	IclR	b4018	Transcriptional repressor IclR (Acetate operon repressor)		3565597±767610	3478557±375985	-0.0356545	NS		4
P39346	IdnD	b4267	L-idonate 5-dehydrogenase (NAD(P)(+)) (EC 1.1.1.264)	1.1.1.264	163480±68903	219877±116842	0.427578	NS		2
P0A9P9	IdnO	b4266	5-keto-D-gluconate 5-reductase (EC 1.1.1.69)	1.1.1.69	1434516±306084	1157858±367612	-0.309105	NS		7
P00956	IleS	b0026	Isoleucine--tRNA ligase (EC 6.1.1.5) (Isoleucyl-tRNA synthetase) (IleRS)	6.1.1.5	37332221±11563975	33761622±4703824	-0.145037	NS		49
P04968	IlvA	b3772	L-threonine dehydratase biosynthetic IlvA (EC 4.3.1.19) (Threonine deaminase)	4.3.1.19	550412±181804	473467±88554	-0.217249	NS		3
P05793	IlvC	b3774	Ketol-acid reductoisomerase (NADP(+)) (KARI) (EC 1.1.1.86) (Acetohydroxy-acid isomeroreductase) (AHIR) (Alpha-keto-beta-hydroxylacyl reductoisomerase) (Ketol-acid reductoisomerase type 2) (Ketol-acid reductoisomerase type II)	1.1.1.86	1922410±348733	1631060±568056	-0.237106	NS		12
P05791	IlvD	b3771	Dihydroxy-acid dehydratase (DAD) (EC 4.2.1.9)	4.2.1.9	2003495±111175	2005517±221772	0.00145482	NS		11
P0ADF8	IlvN	b3670	Acetolactate synthase isozyme 1 small subunit (EC 2.2.1.6) (Acetohydroxy-acid synthase I small subunit) (AHAS-I) (ALS-I)	2.2.1.6	6275085±5637550	1743076±2610904	-1.848	NS		2
P69222	InfA	b0884	Translation initiation factor IF-1		5387175±758122	4681469±575044	-0.202568	NS		4
P0A707	InfC	b1718	Translation initiation factor IF-3 [Cleaved into: Translation initiation factor IF-3, N-terminally processed; Translation initiation factor IF-3S]		24689328±3948085	20381008±3801174	-0.276662	NS		11
P0AAN9	IraP	b0382	Anti-adapter protein IraP		3484532±1029578	2819049±1135252	-0.305756	NS		6
P0AGK8	IscR	b2531	HTH-type transcriptional regulator IscR		2356033±1171995	2636175±1324085	0.162086	NS		5
P0C0L9	IscX	b2524	Protein IscX		1299438±332321	1042259±273324	-0.318174	NS		2
P0AD57	IspB	b3187	Octaprenyl diphosphate synthase (EC 2.5.1.90) (All-trans-octaprenyl-diphosphate synthase) (Octaprenyl pyrophosphate synthase) (OPP synthase)	2.5.1.90	2329411±900047	3268404±1374755	0.488621	NS		9
P62617	IspF	b2746	2-C-methyl-D-erythritol 2,4-cyclodiphosphate synthase (MECDP-synthase) (MECPP-synthase) (MECPS) (EC 4.6.1.12)	4.6.1.12	2556379±967063	1872865±844825	-0.448855	NS		6
P62620	IspG	b2515	4-hydroxy-3-methylbut-2-en-1-yl diphosphate synthase (flavodoxin) (EC 1.17.7.3) (1-hydroxy-2-methyl-2-(E)-butenyl 4-diphosphate synthase) (Protein GcpE) (Protein E)	1.17.7.3	18179360±1862175	16402205±1885899	-0.148412	NS		24
P62623	IspH	b0029	4-hydroxy-3-methylbut-2-enyl diphosphate reductase (HMBPP reductase) (EC 1.17.7.4) (1-hydroxy-2-methyl-2-(E)-butenyl 4-diphosphate reductase)	1.17.7.4	2022107±433618	2167983±305669	0.100494	NS		7
P0AB77	Kbl	b3617	2-amino-3-ketobutyrate coenzyme A ligase (AKB ligase) (EC 2.3.1.29) (Glycine acetyltransferase)	2.3.1.29	164324237±16282388	162676710±13198075	-0.0145376	NS		24
P37647	KdgK	b3526	2-dehydro-3-deoxygluconokinase (EC 2.7.1.45) (2-keto-3-deoxygluconokinase) (3-deoxy-2-oxo-D-gluconate kinase) (KDG kinase)	2.7.1.45	489149±196874	437813±138033	-0.159959	NS		2
P0A715	KdsA	b1215	2-dehydro-3-deoxyphosphooctonate aldolase (EC 2.5.1.55) (3-deoxy-D-manno-octulosonic acid 8-phosphate synthase) (KDO-8-phosphate synthase) (KDO 8-P synthase) (KDOPS) (Phospho-2-dehydro-3-deoxyoctonate aldolase)	2.5.1.55	72425860±9268846	65848638±7556034	-0.137351	NS		31
P04951	KdsB	b0918	3-deoxy-manno-octulosonate cytidylyltransferase (EC 2.7.7.38) (CMP-2-keto-3-deoxyoctulosonic acid synthase) (CKS) (CMP-KDO synthase)	2.7.7.38	7118869±654918	7527278±786278	0.0804802	NS		11
P45395	KdsD	b3197	Arabinose 5-phosphate isomerase KdsD (API) (L-API) (EC 5.3.1.13)	5.3.1.13	1483069±684127	2730016±1277583	0.880323	NS		8
P03023	LacI	b0345	Lactose operon repressor		730363±224673	962375±238380	0.397986	NS		5
P76193	LdtE	b1678	Probable L,D-transpeptidase YnhG (EC 2.-.-.-)	2.-.-.-	7370983±999321	7858225±988976	0.0923464	NS		15
P30125	LeuB	b0073	3-isopropylmalate dehydrogenase (EC 1.1.1.85) (3-IPM-DH) (Beta-IPM dehydrogenase) (IMDH)	1.1.1.85	204508±72319	258751±143763	0.339413	NS		2
P0A6A6	LeuC	b0072	3-isopropylmalate dehydratase large subunit (EC 4.2.1.33) (Alpha-IPM isomerase) (IPMI) (Isopropylmalate isomerase)	4.2.1.33	228086±127818	194937±132325	-0.226566	NS		2
P07813	LeuS	b0642	Leucine--tRNA ligase (EC 6.1.1.4) (Leucyl-tRNA synthetase) (LeuRS)	6.1.1.4	36534625±13737767	27900055±8501517	-0.388996	NS		53
P60955	Lgt	b2828	Phosphatidylglycerol--prolipoprotein diacylglyceryl transferase (EC 2.5.1.145) (Prolipoprotein diacylglyceryl transferase)	2.5.1.145	464258±143778	248973±253972	-0.898937	NS		3
P37339	LhgO	b2660	L-2-hydroxyglutarate dehydrogenase (L2HG dehydrogenase) (EC 1.1.5.13) (L2HG:quinone oxidoreductase)	1.1.5.13	481949±247239	241520±114387	-0.996735	NS		4
P15042	LigA	b2411	DNA ligase (EC 6.5.1.2) (Polydeoxyribonucleotide synthase [NAD(+)])	6.5.1.2	1822772±484879	1995663±255258	0.130733	NS		9
P60720	LipB	b0630	Octanoyltransferase (EC 2.3.1.181) (Lipoate-protein ligase B) (Lipoyl/octanoyl transferase) (Octanoyl-[acyl-carrier-protein]-protein N-octanoyltransferase)	2.3.1.181	383529±129096	668795±531183	0.802227	NS		2
P33232	LldD	b3605	L-lactate dehydrogenase (EC 1.1.-.-)	1.1.-.-	1979032±938729	3126640±1632945	0.659818	NS		11
P25894	LoiP	b2936	Metalloprotease LoiP (EC 3.4.24.-)	3.4.24.-	7025309±849582	7744271±409850	0.140568	NS		11
P0A9M0	Lon	b0439	Lon protease (EC 3.4.21.53) (ATP-dependent protease La)	3.4.21.53	1043486±385857	1213551±488761	0.217823	NS		9
P45464	LpoA	b3147	Penicillin-binding protein activator LpoA (PBP activator LpoA) (Lipoprotein activator of PBP from the outer membrane A)		3335529±1446086	2470859±320029	-0.432903	NS		10
P0AB38	LpoB	b1105	Penicillin-binding protein activator LpoB (PBP activator LpoB) (Lipoprotein activator of PBP from the outer membrane B)		7417087±1667409	7060782±1454037	-0.0710247	NS		6
P69776	Lpp	b1677	Major outer membrane lipoprotein Lpp (Braun lipoprotein) (BLP) (Murein-lipoprotein)		7373508±3549621	6836025±1142702	-0.109193	NS		4
P0A9V1	LptB	b3201	Lipopolysaccharide export system ATP-binding protein LptB (EC 7.5.2.-)	7.5.2.-	7917521±393739	7741114±876897	-0.0325076	NS		10
P0A722	LpxA	b0181	Acyl-[acyl-carrier-protein]--UDP-N-acetylglucosamine O-acyltransferase (UDP-N-acetylglucosamine acyltransferase) (EC 2.3.1.129)	2.3.1.129	8114164±1726513	7155333±1343237	-0.181424	NS		10
P0ACJ0	Lrp	b0889	Leucine-responsive regulatory protein		15852218±1997733	14384680±820199	-0.140152	NS		15
P75823	LtaE	b0870	Low specificity L-threonine aldolase (Low specificity L-TA) (EC 4.1.2.48)	4.1.2.48	6451262±1173683	7036237±503883	0.125223	NS		15
P45578	LuxS	b2687	S-ribosylhomocysteine lyase (EC 4.4.1.21) (AI-2 synthesis protein) (Autoinducer-2 production protein LuxS)	4.4.1.21	54981555±5991460	58035389±2667294	0.0779852	NS		17
P00861	LysA	b2838	Diaminopimelate decarboxylase (DAP decarboxylase) (DAPDC) (EC 4.1.1.20)	4.1.1.20	119694±105494	64987±66792	-0.881118	NS		2
P0A8N3	LysS	b2890	Lysine--tRNA ligase (EC 6.1.1.6) (Lysyl-tRNA synthetase) (LysRS)	6.1.1.6	32904852±2255938	35356636±4296542	0.103681	NS		25
P26616	MaeA	b1479	NAD-dependent malic enzyme (NAD-ME) (EC 1.1.1.38)	1.1.1.38	15731308±2943670	16204875±2768159	0.0427893	NS		23
P02916	MalF	b4033	Maltose/maltodextrin transport system permease protein MalF		890782±501684	521852±561142	-0.771431	NS		6
P00490	MalP	b3417	Maltodextrin phosphorylase (EC 2.4.1.1)	2.4.1.1	86495999±10209177	88896177±10577534	0.039488	NS		62
P15977	MalQ	b3416	4-alpha-glucanotransferase (EC 2.4.1.25) (Amylomaltase) (Disproportionating enzyme) (D-enzyme)	2.4.1.25	2288890±1051039	1911533±1086220	-0.259918	NS		11
P00946	ManA	b1613	Mannose-6-phosphate isomerase (EC 5.3.1.8) (Phosphohexomutase) (Phosphomannose isomerase) (PMI)	5.3.1.8	8523615±622124	9036225±667727	0.0842547	NS		15
P0AE18	Map	b0168	Methionine aminopeptidase (MAP) (MetAP) (EC 3.4.11.18) (Peptidase M)	3.4.11.18	13950497±1702223	14904228±1718879	0.0954052	NS		16
P0AEY3	MazG	b2781	Nucleoside triphosphate pyrophosphohydrolase (NTP-PPase) (EC 3.6.1.8)	3.6.1.8	676311±170869	596601±97410	-0.180921	NS		3
P0AEY5	MdaB	b3028	NADPH:quinone oxidoreductase MdaB (EC 1.6.5.10) (Modulator of drug activity B)	1.6.5.10	1066060±768225	2131391±2267233	0.999506	NS		2
P61889	Mdh	b3236	Malate dehydrogenase (EC 1.1.1.37)	1.1.1.37	515743876±89888038	512122135±36879761	-0.0101669	NS		37
P29208	MenC	b2261	o-succinylbenzoate synthase (OSB synthase) (OSBS) (EC 4.2.1.113) (4-(2'-carboxyphenyl)-4-oxybutyric acid synthase) (o-succinylbenzoic acid synthase)	4.2.1.113	2844456±715449	3752900±1520351	0.399853	NS		3
P38051	MenF	b2265	Isochorismate synthase MenF (EC 5.4.4.2) (Isochorismate hydroxymutase) (Isochorismate mutase)	5.4.4.2	2189087±1985653	1071382±1615270	-1.03086	NS		2
P06721	MetC	b3008	Cystathionine beta-lyase MetC (CBL) (CL) (EC 4.4.1.13) (Beta-cystathionase MetC) (Cysteine desulfhydrase MetC) (CD) (EC 4.4.1.28) (Cysteine lyase MetC) (Cysteine-S-conjugate beta-lyase MetC)	4.4.1.13; 4.4.1.28	438897±189681	438929±148174	0.000103808	NS		2
P00959	MetG	b2114	Methionine--tRNA ligase (EC 6.1.1.10) (Methionyl-tRNA synthetase) (MetRS)	6.1.1.10	19535587±3915781	21141249±3005785	0.113956	NS		36
P13009	MetH	b4019	Methionine synthase (EC 2.1.1.13) (5-methyltetrahydrofolate--homocysteine methyltransferase) (Methionine synthase, vitamin-B12-dependent) (MS)	2.1.1.13	10638453±2899994	9629594±562217	-0.143741	NS		27
P0A8U6	MetJ	b3938	Met repressor (Met regulon regulatory protein MetJ)		1420674±453794	1352928±458617	-0.0704895	NS		4
P28635	MetQ	b0197	D-methionine-binding lipoprotein MetQ		3096517±978939	2653499±1624355	-0.22275	NS		7
P30958	Mfd	b1114	Transcription-repair-coupling factor (TRCF) (EC 3.6.4.-)	3.6.4.-	1765551±574386	2236644±380704	0.341217	NS		10
P0A731	MgsA	b0963	Methylglyoxal synthase (MGS) (EC 4.2.3.3)	4.2.3.3	3786400±615830	4481042±906565	0.243007	NS		6
P0ABB8	MgtA	b4242	Magnesium-transporting ATPase, P-type 1 (EC 7.2.2.14) (Mg(2+) transport ATPase, P-type 1)	7.2.2.14	179997±165541	17082±38197	-3.39742	NS		3
P16384	MiaA	b4171	tRNA dimethylallyltransferase (EC 2.5.1.75) (Dimethylallyl diphosphate:tRNA dimethylallyltransferase) (DMAPP:tRNA dimethylallyltransferase) (DMATase) (Isopentenyl-diphosphate:tRNA isopentenyltransferase) (IPP transferase) (IPPT) (IPTase)	2.5.1.75	2673371±848732	3399220±648959	0.346544	NS		3
P0AEZ3	MinD	b1175	Septum site-determining protein MinD (Cell division inhibitor MinD)		34246462±2720759	31848545±2828789	-0.104728	NS		21
P03817	MioC	b3742	Protein MioC		2228151±989325	1590605±309320	-0.486271	NS		2
P76506	MlaA	b2346	Intermembrane phospholipid transport system lipoprotein MlaA		679464±267693	1028666±613572	0.598304	NS		3
P0ADV7	MlaC	b3192	Intermembrane phospholipid transport system binding protein MlaC		436218±239412	198673±79837	-1.13465	NS		3
P64604	MlaD	b3193	Intermembrane phospholipid transport system binding protein MlaD		246783±204560	219998±161118	-0.16575	NS		2
P50456	Mlc	b1594	DNA-binding transcriptional repressor Mlc (Making large colonies protein) (Membrane linked control)		456678±94037	439605±60341	-0.0549684	NS		2
P25745	MnmA	b1133	tRNA-specific 2-thiouridylase MnmA (EC 2.8.1.13)	2.8.1.13	2778543±820408	2651964±435077	-0.0672675	NS		8
P0AEZ9	MoaB	b0782	Molybdenum cofactor biosynthesis protein B		9268674±5327140	7648490±2909885	-0.277188	NS		7
P0A738	MoaC	b0783	Cyclic pyranopterin monophosphate synthase (EC 4.6.1.17) (Molybdenum cofactor biosynthesis protein C)	4.6.1.17	778607±155416	984001±147169	0.337763	NS		3
P30749	MoaE	b0785	Molybdopterin synthase catalytic subunit (EC 2.8.1.12) (MPT synthase subunit 2) (Molybdenum cofactor biosynthesis protein E) (Molybdopterin-converting factor large subunit) (Molybdopterin-converting factor subunit 2)	2.8.1.12	1109839±425398	1189021±143930	0.0994238	NS		4
P12282	MoeB	b0826	Molybdopterin-synthase adenylyltransferase (EC 2.7.7.80) (MoaD protein adenylase) (Molybdopterin-converting factor subunit 1 adenylase) (Sulfur carrier protein MoaD adenylyltransferase)	2.7.7.80	901520±236565	499559±350468	-0.851706	NS		4
P0ACV6	MpaA	b1326	Murein peptide amidase A (EC 3.4.17.-) (Gamma-D-Glu-Dap amidase) (Zinc metallocarboxypeptidase MpaA)	3.4.17.-	1013504±238536	931901±275777	-0.121103	NS		4
P37773	Mpl	b4233	UDP-N-acetylmuramate--L-alanyl-gamma-D-glutamyl-meso-2,6-diaminoheptandioate ligase (EC 6.3.2.45) (Murein peptide ligase) (UDP-N-acetylmuramate:L-alanyl-gamma-D-glutamyl-meso-diaminopimelate ligase)	6.3.2.45	4897126±457375	4159032±619399	-0.235688	NS		15
P77348	MppA	b1329	Periplasmic murein peptide-binding protein MppA (Murein peptide permease A)		2044411±622751	2281117±419042	0.158055	NS		8
P0ACR9	MprA	b2684	Transcriptional repressor MprA (Protein EmrR)		1836198±446713	2045368±419200	0.155639	NS		4
P22186	MraZ	b0081	Transcriptional regulator MraZ		1651149±212586	1798782±160236	0.12355	NS		5
P02918	MrcA	b3396	Penicillin-binding protein 1A (PBP-1a) (PBP1a) [Includes: Penicillin-insensitive transglycosylase (EC 2.4.99.28) (Peptidoglycan TGase); Penicillin-sensitive transpeptidase (EC 3.4.16.4) (DD-transpeptidase)]	2.4.99.28; 3.4.16.4	429985±100989	343292±227836	-0.324853	NS		3
P02919	MrcB	b0149	Penicillin-binding protein 1B (PBP-1b) (PBP1b) (Murein polymerase) [Includes: Penicillin-insensitive transglycosylase (EC 2.4.99.28) (Peptidoglycan TGase) (Peptidoglycan glycosyltransferase); Penicillin-sensitive transpeptidase (EC 3.4.16.4) (DD-transpeptidase)]	2.4.99.28; 3.4.16.4	858878±325561	878567±272228	0.0326986	NS		8
P0C0S1	MscS	b2924	Small-conductance mechanosensitive channel		471474±852830	5831221±7466176	3.62855	NS		3
P76270	MsrC	b1832	Free methionine-R-sulfoxide reductase (fRMsr) (EC 1.8.4.14)	1.8.4.14	2697361±306135	2489755±177961	-0.115544	NS		5
P76346	MtfA	b1976	Mlc titration factor A (Mlc-binding protein) (Probable zinc metallopeptidase MtfA) (EC 3.4.11.-)	3.4.11.-	2293567±347594	2261145±455973	-0.0205397	NS		4
P00550	MtlA	b3599	PTS system mannitol-specific EIICBA component (EIICBA-Mtl) (EII-Mtl) [Includes: Mannitol permease IIC component (PTS system mannitol-specific EIIC component); Mannitol-specific phosphotransferase enzyme IIB component (EC 2.7.1.197) (PTS system mannitol-specific EIIB component); Mannitol-specific phosphotransferase enzyme IIA component (PTS system mannitol-specific EIIA component)]	2.7.1.197	16394017±5844391	11052367±2279358	-0.568814	NS		17
P09424	MtlD	b3600	Mannitol-1-phosphate 5-dehydrogenase (EC 1.1.1.17)	1.1.1.17	21358094±2697078	24129142±3541862	0.175994	NS		23
P0AF12	Mtn	b0159	5'-methylthioadenosine/S-adenosylhomocysteine nucleosidase (MTA/SAH nucleosidase) (MTAN) (EC 3.2.2.9) (5'-deoxyadenosine nucleosidase) (DOA nucleosidase) (dAdo nucleosidase) (5'-methylthioadenosine nucleosidase) (MTA nucleosidase) (S-adenosylhomocysteine nucleosidase) (AdoHcy nucleosidase) (SAH nucleosidase) (SRH nucleosidase)	3.2.2.9	12273827±2411722	11526274±1130293	-0.0906589	NS		10
P22524	MukE	b0923	Chromosome partition protein MukE (Protein KicA)		2177712±553054	1816383±383105	-0.261745	NS		6
P17952	MurC	b0091	UDP-N-acetylmuramate--L-alanine ligase (EC 6.3.2.8) (UDP-N-acetylmuramoyl-L-alanine synthetase)	6.3.2.8	6599561±979488	6053370±748933	-0.124631	NS		14
P22188	MurE	b0085	UDP-N-acetylmuramoyl-L-alanyl-D-glutamate--2,6-diaminopimelate ligase (EC 6.3.2.13) (Meso-A2pm-adding enzyme) (Meso-diaminopimelate-adding enzyme) (UDP-MurNAc-L-Ala-D-Glu:meso-diaminopimelate ligase) (UDP-MurNAc-tripeptide synthetase) (UDP-N-acetylmuramyl-tripeptide synthetase)	6.3.2.13	13959624±4394111	9469850±2421335	-0.559847	NS		21
P22634	MurI	b3967	Glutamate racemase (EC 5.1.1.3)	5.1.1.3	446144±92872	532020±78742	0.253971	NS		4
P76535	MurQ	b2428	N-acetylmuramic acid 6-phosphate etherase (MurNAc-6-P etherase) (EC 4.2.1.126) (N-acetylmuramic acid 6-phosphate hydrolase) (N-acetylmuramic acid 6-phosphate lyase)	4.2.1.126	324947±145608	249100±117597	-0.383477	NS		2
P30011	NadC	b0109	Nicotinate-nucleotide pyrophosphorylase [carboxylating] (EC 2.4.2.19) (Quinolinate phosphoribosyltransferase [decarboxylating]) (QAPRTase)	2.4.2.19	2794529±3156099	1573296±444949	-0.828816	NS		6
P18843	NadE	b1740	NH(3)-dependent NAD(+) synthetase (EC 6.3.1.5) (Nicotinamide adenine dinucleotide synthetase) (NADS) (Nitrogen regulatory protein)	6.3.1.5	9155680±1262907	10190368±752614	0.154467	NS		15
P27278	NadR	b4390	Trifunctional NAD biosynthesis/regulator protein NadR [Includes: Transcriptional regulator NadR; Nicotinamide mononucleotide adenylyltransferase (NMN adenylyltransferase) (NMN-AT) (NMNAT) (EC 2.7.7.1) (Nicotinamide ribonucleotide adenylyltransferase) (Nicotinamide-nucleotide adenylyltransferase); Ribosylnicotinamide kinase (RNK) (EC 2.7.1.22) (Nicotinamide riboside kinase) (NRK) (NmR-K)]	2.7.1.22; 2.7.7.1	390163±127815	464156±52168	0.250534	NS		3
P0AF18	NagA	b0677	N-acetylglucosamine-6-phosphate deacetylase (GlcNAc 6-P deacetylase) (EC 3.5.1.25)	3.5.1.25	3432359±816311	3679152±1127581	0.100173	NS		10
P0AF20	NagC	b0676	N-acetylglucosamine repressor		673037±184180	830719±141735	0.303675	NS		3
P0A6L4	NanA	b3225	N-acetylneuraminate lyase (AcNeu lyase) (NAL) (Neu5Ac lyase) (EC 4.1.3.3) (N-acetylneuraminate pyruvate-lyase) (N-acetylneuraminic acid aldolase) (NALase) (Sialate lyase) (Sialic acid aldolase) (Sialic acid lyase)	4.1.3.3	7016336±1906270	5438983±510192	-0.367381	NS		12
P0A761	NanE	b3223	Putative N-acetylmannosamine-6-phosphate 2-epimerase (EC 5.1.3.9) (ManNAc-6-P epimerase)	5.1.3.9	476839±69754	421072±102408	-0.179434	NS		4
P0A8W0	NanR	b3226	HTH-type transcriptional repressor NanR		324989±126637	420703±215366	0.372412	NS		3
P0AF28	NarL	b1221	Nitrate/nitrite response regulator protein NarL		6842103±718136	6493760±936225	-0.0753857	NS		10
P31802	NarP	b2193	Nitrate/nitrite response regulator protein NarP		2500633±550677	2970466±354799	0.248396	NS		8
P19318	NarY	b1467	Respiratory nitrate reductase 2 beta chain (EC 1.7.5.1)	1.7.5.1	318898±159707	142059±115134	-1.16661	NS		3
P0A763	Ndk	b2518	Nucleoside diphosphate kinase (NDK) (NDP kinase) (EC 2.7.4.6) (Nucleoside-2-P kinase)	2.7.4.6	26300281±3191229	24817383±2054636	-0.0837272	NS		9
P68739	Nfi	b3998	Endonuclease V (EndoV) (EC 3.1.21.7) (Deoxyinosine 3'endonuclease) (Deoxyribonuclease V) (DNase V)	3.1.21.7	779257±224480	997768±419114	0.356606	NS		3
P31600	NfrA	b0568	Bacteriophage adsorption protein A (Bacteriophage N4 adsorption protein A)		9314630±3096007	10834800±1951442	0.218102	NS		3
P38489	NfsB	b0578	Oxygen-insensitive NAD(P)H nitroreductase (EC 1.-.-.-) (Dihydropteridine reductase) (EC 1.5.1.34) (FMN-dependent nitroreductase)	1.-.-.-; 1.5.1.34	13725657±1560796	15861784±1748934	0.20868	NS		15
P63020	NfuA	b3414	Fe/S biogenesis protein NfuA		6894520±1205126	7494858±962144	0.120451	NS		8
P0A6Z6	NikR	b3481	Nickel-responsive regulator		687970±92933	592938±130928	-0.214463	NS		2
P0ADA3	NlpD	b2742	Murein hydrolase activator NlpD		1295454±454550	1684349±263259	0.378733	NS		6
P31806	Nnr	b4167	Bifunctional NAD(P)H-hydrate repair enzyme Nnr (Nicotinamide nucleotide repair protein) [Includes: ADP-dependent (S)-NAD(P)H-hydrate dehydratase (EC 4.2.1.136) (ADP-dependent NAD(P)HX dehydratase); NAD(P)H-hydrate epimerase (EC 5.1.99.6) (NAD(P)HX epimerase)]	4.2.1.136; 5.1.99.6	2943046±421204	3304170±448082	0.166978	NS		7
P69924	NrdB	b2235	Ribonucleoside-diphosphate reductase 1 subunit beta (EC 1.17.4.1) (Protein B2) (Protein R2) (Ribonucleotide reductase 1)	1.17.4.1	7608064±2776603	6483703±932660	-0.230711	NS		15
P0A8D0	NrdR	b0413	Transcriptional repressor NrdR		2750489±304237	3047838±471486	0.148098	NS		9
P0AF63	NsrR	b4178	HTH-type transcriptional repressor NsrR		5475245±1216061	4829205±293541	-0.181138	NS		3
P45799	NudE	b3397	ADP compounds hydrolase NudE (EC 3.6.1.-)	3.6.1.-	1891181±292773	2285839±468550	0.273436	NS		7
P0AEI6	NudJ	b1134	Phosphatase NudJ (EC 3.6.1.-)	3.6.1.-	886803±423264	834352±284854	-0.0879586	NS		2
P0AFC3	NuoA	b2288	NADH-quinone oxidoreductase subunit A (EC 7.1.1.-) (NADH dehydrogenase I subunit A) (NDH-1 subunit A) (NUO1)	7.1.1.-	1220578±758320	611931±243421	-0.996124	NS		2
P0AFC7	NuoB	b2287	NADH-quinone oxidoreductase subunit B (EC 7.1.1.-) (NADH dehydrogenase I subunit B) (NDH-1 subunit B) (NUO2)	7.1.1.-	28979447±1864739	26025278±5073511	-0.155116	NS		14
P33599	NuoC	b2286	NADH-quinone oxidoreductase subunit C/D (EC 7.1.1.-) (NADH dehydrogenase I subunit C/D) (NDH-1 subunit C/D) (NUO3/NUO4)	7.1.1.-	20901547±11679285	13208147±3153544	-0.662182	NS		41
P31979	NuoF	b2284	NADH-quinone oxidoreductase subunit F (EC 7.1.1.-) (NADH dehydrogenase I subunit F) (NDH-1 subunit F) (NUO6)	7.1.1.-	65619238±11623008	73732477±12495354	0.168181	NS		35
P0AFD4	NuoH	b2282	NADH-quinone oxidoreductase subunit H (EC 7.1.1.-) (NADH dehydrogenase I subunit H) (NDH-1 subunit H) (NUO8)	7.1.1.-	198621±84602	143482±76640	-0.469147	NS		2
P0AFD6	NuoI	b2281	NADH-quinone oxidoreductase subunit I (EC 7.1.1.-) (NADH dehydrogenase I subunit I) (NDH-1 subunit I) (NUO9)	7.1.1.-	10696395±1785143	12342552±1128151	0.206516	NS		16
P0AFG0	NusG	b3982	Transcription termination/antitermination protein NusG		32100548±2725300	32368375±2728298	0.011987	NS		13
P0A910	OmpA	b0957	Outer membrane protein A (OmpA) (Outer membrane porin A) (Outer membrane protein 3A) (Outer membrane protein B) (Outer membrane protein II*) (Outer membrane protein d)		315113164±192456898	239583194±90161864	-0.395343	NS		26
P02931	OmpF	b0929	Outer membrane porin F (Outer membrane protein 1A) (Outer membrane protein B) (Outer membrane protein F) (Outer membrane protein IA) (Porin OmpF)		16377011±12893454	7976470±5796126	-1.03785	NS		17
P40120	OpgD	b1424	Glucans biosynthesis protein D		2620575±706792	3074231±757850	0.230342	NS		8
P33136	OpgG	b1048	Glucans biosynthesis protein G		11450517±2424390	11376159±828930	-0.00939915	NS		20
P62517	OpgH	b1049	Glucans biosynthesis glucosyltransferase H (EC 2.4.1.-)	2.4.1.-	409333±226790	203121±202881	-1.01094	NS		3
P23843	OppA	b1243	Periplasmic oligopeptide-binding protein OppA (Polyamine-induced protein) (PI protein)		140600929±9144494	133238550±10642771	-0.0775946	NS		45
P76027	OppD	b1246	Oligopeptide transport ATP-binding protein OppD (EC 7.4.2.6)	7.4.2.6	16641574±4175129	14128605±3212262	-0.236173	NS		16
P33362	OsmF	b2131	Glycine betaine-binding protein YehZ		14077685±3504509	17695184±3206873	0.329947	NS		11
P0AFH8	OsmY	b4376	Osmotically-inducible protein Y		62461236±11666754	75969732±11483209	0.282464	NS		17
P31678	OtsB	b1897	Trehalose-6-phosphate phosphatase (TPP) (EC 3.1.3.12) (Osmoregulatory trehalose synthesis protein B) (Trehalose 6-phosphate phosphatase) (Trehalose-phosphatase)	3.1.3.12	1077979±380072	1498759±345216	0.475439	NS		4
P0ACQ4	OxyR	b3961	DNA-binding transcriptional dual regulator OxyR (Hydrogen peroxide-inducible genes activator) (Morphology and auto-aggregation control protein)		5431559±1117679	4160764±725145	-0.384518	NS		12
P05041	PabB	b1812	Aminodeoxychorismate synthase component 1 (ADC synthase) (ADCS) (EC 2.6.1.85) (4-amino-4-deoxychorismate synthase component 1)	2.6.1.85	157772±74656	133654±134864	-0.239338	NS		2
P0A912	Pal	b0741	Peptidoglycan-associated lipoprotein (PAL) (Tol-Pal system lipoprotein Pal)		675377±368517	288905±179598	-1.2251	NS		3
P31057	PanB	b0134	3-methyl-2-oxobutanoate hydroxymethyltransferase (EC 2.1.2.11) (Ketopantoate hydroxymethyltransferase) (KPHMT)	2.1.2.11	10436408±1998014	12514129±3684110	0.261933	NS		9
P31663	PanC	b0133	Pantothenate synthetase (PS) (EC 6.3.2.1) (Pantoate--beta-alanine ligase) (Pantoate-activating enzyme)	6.3.2.1	14157576±1135092	15367533±953405	0.118311	NS		20
P37613	PanM	b3459	PanD regulatory factor		2242149±1218299	2100890±394866	-0.0938817	NS		5
P20083	ParE	b3030	DNA topoisomerase 4 subunit B (EC 5.6.2.2) (Topoisomerase IV subunit B)	5.6.2.2	743501±456019	295166±105833	-1.33281	NS		3
P22259	Pck	b3403	Phosphoenolpyruvate carboxykinase (ATP) (PCK) (PEP carboxykinase) (PEPCK) (EC 4.1.1.49)	4.1.1.49	160644336±14773545	165653603±13512646	0.0442995	NS		49
P0A7A5	Pcm	b2743	Protein-L-isoaspartate O-methyltransferase (EC 2.1.1.77) (L-isoaspartyl protein carboxyl methyltransferase) (Protein L-isoaspartyl methyltransferase) (Protein-beta-aspartate methyltransferase) (PIMT)	2.1.1.77	1784190±632960	2289210±696891	0.35958	NS		2
P05459	PdxB	b2320	Erythronate-4-phosphate dehydrogenase (EC 1.1.1.290)	1.1.1.290	14354019±2322993	13052116±1261171	-0.137171	NS		19
P0AFI7	PdxH	b1638	Pyridoxine/pyridoxamine 5'-phosphate oxidase (EC 1.4.3.5) (PNP/PMP oxidase) (PNPOx) (Pyridoxal 5'-phosphate synthase)	1.4.3.5	4824578±628122	5520583±760339	0.194418	NS		12
P0A794	PdxJ	b2564	Pyridoxine 5'-phosphate synthase (PNP synthase) (EC 2.6.99.2)	2.6.99.2	10802749±1796540	12442185±2177753	0.203841	NS		14
P40191	PdxK	b2418	Pyridoxine/pyridoxal/pyridoxamine kinase (PN/PL/PM kinase) (EC 2.7.1.35) (B6-vitamer kinase) (Pyridoxal kinase 1) (PL kinase 1)	2.7.1.35	139135±193227	388971±434474	1.48318	NS		2
P68767	PepA	b4260	Cytosol aminopeptidase (EC 3.4.11.1) (Aminopeptidase A/I) (Leucine aminopeptidase) (LAP) (EC 3.4.11.10) (Leucyl aminopeptidase)	3.4.11.1; 3.4.11.10	18391396±3374621	22499691±4512751	0.290874	NS		31
P37095	PepB	b2523	Peptidase B (EC 3.4.11.23) (Aminopeptidase B)	3.4.11.23	39990020±5185007	34704733±2912003	-0.204508	NS		30
P15288	PepD	b0237	Cytosol non-specific dipeptidase (EC 3.4.13.18) (Aminoacyl-histidine dipeptidase) (Beta-alanyl-histidine dipeptidase) (Carnosinase) (Cysteinylglycinase) (Peptidase D) (Xaa-His dipeptidase) (X-His dipeptidase)	3.4.13.18	81490783±9104431	75649730±3616798	-0.107302	NS		27
P04825	PepN	b0932	Aminopeptidase N (EC 3.4.11.2) (Alpha-aminoacylpeptide hydrolase)	3.4.11.2	61292979±13874627	72270645±9824565	0.237688	NS		51
P21165	PepQ	b3847	Xaa-Pro dipeptidase (X-Pro dipeptidase) (EC 3.4.13.9) (Imidodipeptidase) (Proline dipeptidase) (Prolidase)	3.4.13.9	21631002±1546802	23704295±2031248	0.132048	NS		25
P29745	PepT	b1127	Peptidase T (EC 3.4.11.4) (Aminotripeptidase) (Tripeptidase) (Tripeptide aminopeptidase)	3.4.11.4	20706569±1966612	20240442±1998338	-0.0328477	NS		16
P0A796	PfkA	b3916	ATP-dependent 6-phosphofructokinase isozyme 1 (ATP-PFK 1) (Phosphofructokinase 1) (EC 2.7.1.11) (6-phosphofructokinase isozyme I) (Phosphohexokinase 1) (Sedoheptulose-7-phosphate kinase)	2.7.1.11	49641067±6760253	51319392±2123039	0.0479699	NS		22
P09373	PflB	b0903	Formate acetyltransferase 1 (EC 2.3.1.54) (Pyruvate formate-lyase 1)	2.3.1.54	105158405±16785568	87881501±17667386	-0.258933	NS		57
P52647	Pfo	b1378	Probable pyruvate-flavodoxin oxidoreductase (EC 1.2.7.-)	1.2.7.-	8957145±2796937	10510948±1491051	0.230782	NS		29
P0A6T1	Pgi	b4025	Glucose-6-phosphate isomerase (GPI) (EC 5.3.1.9) (Phosphoglucose isomerase) (PGI) (Phosphohexose isomerase) (PHI)	5.3.1.9	35498252±11329295	38406707±7973279	0.11361	NS		28
P0A799	Pgk	b2926	Phosphoglycerate kinase (EC 2.7.2.3)	2.7.2.3	444631877±43728686	470179359±20635164	0.0805998	NS		38
P36938	Pgm	b0688	Phosphoglucomutase (PGM) (EC 5.4.2.2) (Glucose phosphomutase)	5.4.2.2	30446984±3207517	28307295±1743683	-0.105125	NS		28
P0A9J8	PheA	b2599	Bifunctional chorismate mutase/prephenate dehydratase (Chorismate mutase-prephenate dehydratase) (P-protein) [Includes: Chorismate mutase (CM) (EC 5.4.99.5); Prephenate dehydratase (PDT) (EC 4.2.1.51)]	4.2.1.51; 5.4.99.5	8354997±2576177	7054453±530420	-0.244105	NS		14
P76594	Pka	b2584	Peptidyl-lysine N-acetyltransferase PatZ (EC 2.3.1.-) (Protein lysine acetyltransferase)	2.3.1.-	3920846±503443	4407551±601902	0.168812	NS		16
P0A7A7	PlsB	b4041	Glycerol-3-phosphate acyltransferase (GPAT) (EC 2.3.1.15)	2.3.1.15	3371296±918142	3732222±613548	0.146732	NS		11
P0AFK0	PmbA	b4235	Metalloprotease PmbA (EC 3.4.-.-) (Protein TldE)	3.4.-.-	17316123±2113162	17239205±1354807	-0.00642277	NS		26
P37590	PmrD	b2259	Signal transduction protein PmrD (BasR post-transcriptional activator) (Polymyxin resistance protein PmrD)		588530±364178	390272±65302	-0.592634	NS		2
P0A6G3	PncC	b2700	Nicotinamide-nucleotide amidohydrolase PncC (NMN amidohydrolase PncC) (EC 3.5.1.42) (NMN deamidase) (Nicotinamide-nucleotide amidase)	3.5.1.42	1231037±515366	1439401±417281	0.225595	NS		6
P07001	PntA	b1603	NAD(P) transhydrogenase subunit alpha (EC 7.1.1.1) (Nicotinamide nucleotide transhydrogenase subunit alpha) (Pyridine nucleotide transhydrogenase subunit alpha)	7.1.1.1	1189207±828661	508317±261117	-1.2262	NS		8
P0AB67	PntB	b1602	NAD(P) transhydrogenase subunit beta (EC 7.1.1.1) (Nicotinamide nucleotide transhydrogenase subunit beta) (Pyridine nucleotide transhydrogenase subunit beta)	7.1.1.1	1171268±860457	517943±301411	-1.17721	NS		6
P69874	PotA	b1126	Spermidine/putrescine import ATP-binding protein PotA (EC 7.6.2.11)	7.6.2.11	903595±100723	1266799±397906	0.487439	NS		2
P0AFK9	PotD	b1123	Spermidine/putrescine-binding periplasmic protein (SPBP)		7903546±2037149	8845521±706978	0.162447	NS		15
P0A7A9	Ppa	b4226	Inorganic pyrophosphatase (EC 3.6.1.1) (Pyrophosphate phospho-hydrolase) (PPase)	3.6.1.1	40784432±13736719	48898407±7183772	0.261769	NS		16
P00864	Ppc	b3956	Phosphoenolpyruvate carboxylase (PEPC) (PEPCase) (EC 4.1.1.31)	4.1.1.31	18461246±2880462	21439708±2544289	0.215785	NS		37
P0AFL3	PpiA	b3363	Peptidyl-prolyl cis-trans isomerase A (PPIase A) (EC 5.2.1.8) (Cyclophilin A) (Rotamase A)	5.2.1.8	7155736±1805264	8388992±1980151	0.229397	NS		7
P0A9L5	PpiC	b3775	Peptidyl-prolyl cis-trans isomerase C (PPIase C) (EC 5.2.1.8) (Par10) (Parvulin) (Rotamase C)	5.2.1.8	1419901±159362	1240539±254430	-0.194823	NS		5
P0ADY1	PpiD	b0441	Periplasmic chaperone PpiD (Periplasmic folding chaperone)		7229006±3703926	5019733±2005838	-0.526187	NS		22
P0A7B1	Ppk	b2501	Polyphosphate kinase (EC 2.7.4.1) (ATP-polyphosphate phosphotransferase) (Polyphosphoric acid kinase)	2.7.4.1	1992673±805705	1342467±908308	-0.569819	NS		11
P0AFL6	Ppx	b2502	Exopolyphosphatase (ExopolyPase) (EC 3.6.1.11) (Metaphosphatase)	3.6.1.11	5945550±1656244	5821813±876835	-0.0303417	NS		11
P23865	Prc	b1830	Tail-specific protease (EC 3.4.21.102) (C-terminal-processing peptidase) (PRC protein) (Protease Re)	3.4.21.102	6400611±752951	5943008±428881	-0.107016	NS		21
P07012	PrfB	b2891	Peptide chain release factor RF2 (RF-2)		44999689±4093765	42291635±4409861	-0.0895427	NS		17
P0A7I4	PrfC	b4375	Peptide chain release factor RF3 (RF-3)		9622752±1068201	8855616±1402366	-0.119857	NS		16
P0AEX5	PrkB	b3355	Probable phosphoribulokinase (PRK) (PRKase) (EC 2.7.1.19) (Phosphopentokinase)	2.7.1.19	642561±401682	515119±104163	-0.318929	NS		4
P27298	PrlC	b3498	Oligopeptidase A (EC 3.4.24.70)	3.4.24.70	23554222±7128380	25206016±4307915	0.0977824	NS		38
P0A8T1	PrmA	b3259	Ribosomal protein L11 methyltransferase (L11 Mtase) (EC 2.1.1.-)	2.1.1.-	3259329±260028	2873357±397006	-0.181838	NS		5
P39199	PrmB	b2330	Ribosomal protein uL3 glutamine methyltransferase (L3 MTase) (uL3 MTase) (EC 2.1.1.298) (N5-glutamine methyltransferase PrmB)	2.1.1.298	13758090±1189410	14370803±1425786	0.0628604	NS		10
P0ACC1	PrmC	b1212	Release factor glutamine methyltransferase (RF MTase) (EC 2.1.1.297) (M.EcoKHemKP) (N5-glutamine methyltransferase PrmC) (Protein release factor methylation C) (Protein-(glutamine-N5) MTase PrmC) (Protein-glutamine N-methyltransferase PrmC)	2.1.1.297	3498451±3765012	1733502±2498417	-1.01303	NS		3
P0A7B5	ProB	b0242	Glutamate 5-kinase (EC 2.7.2.11) (Gamma-glutamyl kinase) (GK)	2.7.2.11	10434508±725897	9679439±865413	-0.108367	NS		9
P0A9L8	ProC	b0386	Pyrroline-5-carboxylate reductase (P5C reductase) (P5CR) (EC 1.5.1.2) (PCA reductase)	1.5.1.2	13541753±3898797	13744285±4080014	0.0214173	NS		11
P16659	ProS	b0194	Proline--tRNA ligase (EC 6.1.1.15) (Global RNA synthesis factor) (Prolyl-tRNA synthetase) (ProRS)	6.1.1.15	65142790±5230547	61089961±3261453	-0.0926702	NS		42
P31660	PrpC	b0333	2-methylcitrate synthase (2-MCS) (MCS) (EC 2.3.3.5) ((2S,3S)-2-methylcitrate synthase) (Citrate synthase) (EC 2.3.3.16)	2.3.3.16; 2.3.3.5	23862903±14289184	20555215±10158455	-0.215265	NS		26
P77243	PrpD	b0334	2-methylcitrate dehydratase (2-MC dehydratase) (EC 4.2.1.79) ((2S,3S)-2-methylcitrate dehydratase) (Aconitate hydratase) (ACN) (Aconitase) (EC 4.2.1.3)	4.2.1.3; 4.2.1.79	45811254±23874837	25986750±11707827	-0.817926	NS		32
P0A8K1	Psd	b4160	Phosphatidylserine decarboxylase proenzyme (EC 4.1.1.65) [Cleaved into: Phosphatidylserine decarboxylase alpha chain; Phosphatidylserine decarboxylase beta chain]	4.1.1.65	2880387±699411	2821144±462316	-0.0299825	NS		5
P0AFM4	PsiF	b0384	Phosphate starvation-inducible protein PsiF		2738049±547883	3043179±599136	0.152431	NS		7
P0AFM6	PspA	b1304	Phage shock protein A		8068589±1886851	7953356±535331	-0.0207526	NS		15
P23857	PspE	b1308	Thiosulfate sulfurtransferase PspE (TST) (EC 2.8.1.1) (Phage shock protein E)	2.8.1.1	6926693±1555321	6953549±1946461	0.00558273	NS		6
P23830	PssA	b2585	CDP-diacylglycerol--serine O-phosphatidyltransferase (EC 2.7.8.8) (Phosphatidylserine synthase)	2.7.8.8	2823417±1053318	3096540±599140	0.133215	NS		15
P0AAH0	PstB	b3725	Phosphate import ATP-binding protein PstB (EC 7.3.2.1) (ABC phosphate transporter) (Phosphate-transporting ATPase)	7.3.2.1	1002610±567925	465157±126180	-1.10797	NS		3
P0A9M8	Pta	b2297	Phosphate acetyltransferase (EC 2.3.1.8) (Phosphotransacetylase)	2.3.1.8	106207489±12607875	105592808±8310101	-0.00837392	NS		48
P05458	PtrA	b2821	Protease 3 (EC 3.4.24.55) (Pitrilysin) (Protease III) (Protease pi)	3.4.24.55	2054823±565561	1757950±958527	-0.22512	NS		6
P24555	PtrB	b1845	Protease 2 (EC 3.4.21.83) (Oligopeptidase B) (Protease II)	3.4.21.83	161955±122806	422510±247011	1.3834	NS		2
P0AA04	PtsH	b2415	Phosphocarrier protein HPr (Histidine-containing protein)		74812073±16198548	82986607±12145849	0.149607	NS		7
P69829	PtsN	b3204	Nitrogen regulatory protein (Enzyme IIA-NTR) (PTS system EIIA component) (Phosphotransferase enzyme IIA component)		2164601±267687	2347412±297745	0.11697	NS		5
P37177	PtsP	b2829	Phosphoenolpyruvate-dependent phosphotransferase system (EC 2.7.3.9) (Enzyme I-Ntr) (EINtr) (Phosphotransferase system, enzyme I)	2.7.3.9	149261±75621	128332±74983	-0.217962	NS		2
P0A7D4	PurA	b4177	Adenylosuccinate synthetase (AMPSase) (AdSS) (EC 6.3.4.4) (IMP--aspartate ligase)	6.3.4.4	93048617±12484795	99213166±8637288	0.0925469	NS		41
P0AB89	PurB	b1131	Adenylosuccinate lyase (ASL) (EC 4.3.2.2) (Adenylosuccinase) (ASase)	4.3.2.2	10838451±2947524	7108092±2765304	-0.608624	NS		22
P0A7D7	PurC	b2476	Phosphoribosylaminoimidazole-succinocarboxamide synthase (EC 6.3.2.6) (SAICAR synthetase)	6.3.2.6	13814050±1437794	14566653±879527	0.076533	NS		16
P15640	PurD	b4005	Phosphoribosylamine--glycine ligase (EC 6.3.4.13) (GARS) (Glycinamide ribonucleotide synthetase) (Phosphoribosylglycinamide synthetase)	6.3.4.13	1731778±757637	3322823±2829424	0.940156	NS		4
P15639	PurH	b4006	Bifunctional purine biosynthesis protein PurH [Includes: Phosphoribosylaminoimidazolecarboxamide formyltransferase (EC 2.1.2.3) (AICAR transformylase); IMP cyclohydrolase (EC 3.5.4.10) (ATIC) (IMP synthase) (Inosinicase)]	2.1.2.3; 3.5.4.10	4389426±336270	4578316±583637	0.0607849	NS		14
P37051	PurU	b1232	Formyltetrahydrofolate deformylase (EC 3.5.1.10) (Formyl-FH(4) hydrolase)	3.5.1.10	5792020±465280	5713331±297831	-0.0197344	NS		10
P09546	PutA	b1014	Bifunctional protein PutA [Includes: Proline dehydrogenase (EC 1.5.5.2) (Proline oxidase); Delta-1-pyrroline-5-carboxylate dehydrogenase (P5C dehydrogenase) (EC 1.2.1.88) (L-glutamate gamma-semialdehyde dehydrogenase)]	1.2.1.88; 1.5.5.2	4485351±2965103	3852862±1871230	-0.219291	NS		21
P21599	PykA	b1854	Pyruvate kinase II (EC 2.7.1.40) (PK-2)	2.7.1.40	61005764±2631421	59348086±4721783	-0.039744	NS		31
P0A786	PyrB	b4245	Aspartate carbamoyltransferase catalytic subunit (EC 2.1.3.2) (Aspartate transcarbamylase) (ATCase)	2.1.3.2	9969888±1842510	8128323±2032209	-0.29462	NS		18
P0A7E3	PyrE	b3642	Orotate phosphoribosyltransferase (OPRT) (OPRTase) (EC 2.4.2.10)	2.4.2.10	4490256±504013	4428130±472835	-0.0200999	NS		12
P08244	PyrF	b1281	Orotidine 5'-phosphate decarboxylase (EC 4.1.1.23) (OMP decarboxylase) (OMPDCase) (OMPdecase)	4.1.1.23	6031774±952801	6694578±1236874	0.150411	NS		11
P0A7E9	PyrH	b0171	Uridylate kinase (UK) (EC 2.7.4.22) (Uridine monophosphate kinase) (UMP kinase) (UMPK)	2.7.4.22	21593133±3068201	18468250±2675320	-0.225525	NS		15
P0AA53	QmcA	b0489	Protein QmcA		71555±46493	41099±30280	-0.799925	NS		3
P39315	QorB	b4211	Quinone oxidoreductase 2 (EC 1.6.5.2)	1.6.5.2	677520±300909	581753±274898	-0.219855	NS		4
P52076	QseB	b3025	Transcriptional regulatory protein QseB		139791±69989	191321±59610	0.452722	NS		2
P77756	QueC	b0444	7-cyano-7-deazaguanine synthase (EC 6.3.4.20) (7-cyano-7-carbaguanine synthase) (PreQ(0) synthase) (Queuosine biosynthesis protein QueC)	6.3.4.20	2553287±558502	2429077±363740	-0.0719474	NS		6
P64554	QueE	b2777	7-carboxy-7-deazaguanine synthase (CDG synthase) (EC 4.3.99.3) (Queuosine biosynthesis protein QueE)	4.3.99.3	968530±390090	931582±181078	-0.0561135	NS		7
Q46920	QueF	b2794	NADPH-dependent 7-cyano-7-deazaguanine reductase (EC 1.7.1.13) (7-cyano-7-carbaguanine reductase) (NADPH-dependent nitrile oxidoreductase) (PreQ(0) reductase)	1.7.1.13	2777909±517301	2996548±393159	0.109302	NS		9
P60240	RapA	b0059	RNA polymerase-associated protein RapA (EC 3.6.4.-) (ATP-dependent helicase HepA)	3.6.4.-	3380151±1252198	2783697±727364	-0.280086	NS		18
P31473	RavA	b3746	ATPase RavA (EC 3.6.3.-) (Regulatory ATPase variant A)	3.6.3.-	917527±659775	2781451±1931592	1.60001	NS		2
P02925	RbsB	b3751	Ribose import binding protein RbsB		81589870±9481232	85546408±10073736	0.0683172	NS		25
P0A9J6	RbsK	b3752	Ribokinase (RK) (EC 2.7.1.15)	2.7.1.15	1033413±318839	666092±330176	-0.633624	NS		4
P69411	RcsF	b0196	Outer membrane lipoprotein RcsF		3917675±1474647	5325044±1295847	0.442796	NS		5
P36767	RdgC	b0393	Recombination-associated protein RdgC		2252439±602541	1945251±642186	-0.211532	NS		6
P0A7G6	RecA	b2699	Protein RecA (Recombinase A)		16488440±3751830	12392360±2129593	-0.412004	NS		16
P21893	RecJ	b2892	Single-stranded-DNA-specific exonuclease RecJ (EC 3.1.-.-)	3.1.-.-	284122±253717	65210±145813	-2.12335	NS		2
P0AG20	RelA	b2784	GTP pyrophosphokinase (EC 2.7.6.5) ((p)ppGpp synthase) (ATP:GTP 3'-pyrophosphotransferase) (ppGpp synthase I)	2.7.6.5	1869265±467668	1399798±157297	-0.417252	NS		14
P0AFW0	RfaH	b3842	Transcription antitermination protein RfaH		115798±45411	106003±17927	-0.127504	NS		2
P37759	RfbB	b2041	dTDP-glucose 4,6-dehydratase 1 (EC 4.2.1.46)	4.2.1.46	3358538±251919	3267751±384705	-0.0395354	NS		10
P37760	RfbD	b2040	dTDP-4-dehydrorhamnose reductase (EC 1.1.1.133) (dTDP-4-keto-L-rhamnose reductase) (dTDP-6-deoxy-L-lyxo-4-hexulose reductase) (dTDP-6-deoxy-L-mannose dehydrogenase) (dTDP-L-rhamnose synthase)	1.1.1.133	3436239±1316989	1947149±1104972	-0.819467	NS		6
P27830	RffG	b3788	dTDP-glucose 4,6-dehydratase 2 (EC 4.2.1.46)	4.2.1.46	533186±112678	467933±72773	-0.188337	NS		3
P0A8J8	RhlB	b3780	ATP-dependent RNA helicase RhlB (EC 3.6.4.13)	3.6.4.13	14922525±1968579	14008340±1267559	-0.0912056	NS		20
P77215	RhmD	b2247	L-rhamnonate dehydratase (RhamD) (EC 4.2.1.90)	4.2.1.90	937900±451465	1409467±382351	0.587643	NS		4
P0A7I7	RibA	b1277	GTP cyclohydrolase-2 (EC 3.5.4.25) (GTP cyclohydrolase II)	3.5.4.25	2210376±535284	2167582±423320	-0.0282049	NS		8
P0AFU8	RibC	b1662	Riboflavin synthase (RS) (EC 2.5.1.9)	2.5.1.9	7435127±763219	6558955±727418	-0.180891	NS		10
P61714	RibE	b0415	6,7-dimethyl-8-ribityllumazine synthase (DMRL synthase) (LS) (Lumazine synthase) (EC 2.5.1.78)	2.5.1.78	49637789±4368394	46284877±9971622	-0.100898	NS		10
P0AG40	RibF	b0025	Bifunctional riboflavin kinase/FMN adenylyltransferase (Riboflavin biosynthesis protein RibF) [Includes: Riboflavin kinase (EC 2.7.1.26) (Flavokinase); FMN adenylyltransferase (EC 2.7.7.2) (FAD pyrophosphorylase) (FAD synthase)]	2.7.1.26; 2.7.7.2	207008±134721	182175±128065	-0.18436	NS		2
P0AF93	RidA	b4243	2-iminobutanoate/2-iminopropanoate deaminase (EC 3.5.99.10) (Enamine/imine deaminase)	3.5.99.10	58531334±11931576	64478669±6225299	0.139613	NS		11
P22564	RihC	b0030	Non-specific ribonucleoside hydrolase RihC (EC 3.2.-.-) (Purine/pyrimidine ribonucleoside hydrolase)	3.2.-.-	3953139±443729	4928921±931927	0.318273	NS		5
P13857	RimL	b1427	Ribosomal-protein-serine acetyltransferase (EC 2.3.1.-) (Acetylating enzyme for N-terminus of ribosomal protein L7/L12)	2.3.1.-	366182±138099	356024±178664	-0.0405876	NS		2
P36999	RlmA	b1822	23S rRNA (guanine(745)-N(1))-methyltransferase (EC 2.1.1.187) (23S rRNA m1G745 methyltransferase) (Ribosomal RNA large subunit methyltransferase A)	2.1.1.187	139767±54845	163492±76126	0.226198	NS		2
P63177	RlmB	b4180	23S rRNA (guanosine-2'-O-)-methyltransferase RlmB (EC 2.1.1.185) (23S rRNA (guanosine2251 2'-O)-methyltransferase) (23S rRNA Gm2251 2'-O-methyltransferase)	2.1.1.185	3486799±468271	3191573±383822	-0.127636	NS		8
P0C0R7	RlmE	b3179	Ribosomal RNA large subunit methyltransferase E (EC 2.1.1.166) (23S rRNA Um2552 methyltransferase) (Cell division protein FtsJ) (rRNA (uridine-2'-O-)-methyltransferase)	2.1.1.166	1172241±331969	1090488±231709	-0.104295	NS		3
P75782	RlmF	b0807	Ribosomal RNA large subunit methyltransferase F (EC 2.1.1.181) (23S rRNA mA1618 methyltransferase) (rRNA adenine N-6-methyltransferase)	2.1.1.181	928169±381299	788599±211099	-0.235096	NS		4
P0ADR6	RlmM	b2806	Ribosomal RNA large subunit methyltransferase M (EC 2.1.1.186) (23S rRNA (cytidine2498-2'-O)-methyltransferase) (23S rRNA 2'-O-ribose methyltransferase RlmM)	2.1.1.186	1240632±226973	1443840±269590	0.218835	NS		4
P10100	RlpA	b0633	Endolytic peptidoglycan transglycosylase RlpA (EC 4.2.2.-) (Rare lipoprotein A)	4.2.2.-	1026976±335983	1170853±252545	0.189158	NS		3
P33643	RluD	b2594	Ribosomal large subunit pseudouridine synthase D (EC 5.4.99.23) (23S rRNA pseudouridine(1911/1915/1917) synthase) (rRNA pseudouridylate synthase D) (rRNA-uridine isomerase D)	5.4.99.23	3686858±995628	5418191±1685606	0.555419	NS		7
P21338	Rna	b0611	Ribonuclease I (RNase I) (EC 4.6.1.21) (Enterobacter ribonuclease)	4.6.1.21	1130586±180718	927939±141557	-0.284968	NS		5
P0A7Y0	Rnc	b2567	Ribonuclease 3 (EC 3.1.26.3) (Ribonuclease III) (RNase III)	3.1.26.3	5685924±1289328	3954907±1317783	-0.523751	NS		15
P21513	Rne	b1084	Ribonuclease E (RNase E) (EC 3.1.26.12)	3.1.26.12	37536046±5899593	33162269±3542515	-0.178734	NS		45
P0A9J0	Rng	b3247	Ribonuclease G (RNase G) (EC 3.1.26.-) (Cytoplasmic axial filament protein) (CafA protein)	3.1.26.-	1121099±214684	1128237±221796	0.00915689	NS		8
P21499	Rnr	b4179	Ribonuclease R (RNase R) (EC 3.1.13.1) (Protein VacB)	3.1.13.1	10088314±2985513	9723265±2250150	-0.0531724	NS		29
P30014	Rnt	b1652	Ribonuclease T (EC 3.1.13.-) (Exoribonuclease T) (RNase T)	3.1.13.-	285979±130014	182125±98496	-0.650984	NS		2
P0ACI0	Rob	b4396	Right origin-binding protein		3476171±752215	3577344±479632	0.0413899	NS		9
P27434	RodZ	b2516	Cytoskeleton protein RodZ		6138877±2998015	3440308±1764195	-0.835437	NS		11
P0AFW8	Rof	b0189	Protein rof		2827246±361919	3076455±447463	0.121872	NS		3
P27431	RoxA	b1128	Ribosomal protein uL16 3-hydroxylase (EC 1.14.11.47) (Ribosomal oxygenase RoxA) (ROX)	1.14.11.47	3471704±844845	4143726±616607	0.255285	NS		9
P0AG07	Rpe	b3386	Ribulose-phosphate 3-epimerase (EC 5.1.3.1) (Pentose-5-phosphate 3-epimerase) (PPE) (R5P3E)	5.1.3.1	13168182±1189652	12760711±1229259	-0.0453474	NS		13
P0A7K2	RplL	b3986	Large ribosomal subunit protein bL12 (50S ribosomal protein L7/L12) (L8)		105523775±19824246	92564175±14313392	-0.189042	NS		12
P0ADY7	RplP	b3313	Large ribosomal subunit protein uL16 (50S ribosomal protein L16)		39323736±20991078	21840367±10421620	-0.848403	NS		5
P0AG44	RplQ	b3294	Large ribosomal subunit protein bL17 (50S ribosomal protein L17)		55411471±27001556	29016191±12223759	-0.933327	NS		12
P0A7L3	RplT	b1716	Large ribosomal subunit protein bL20 (50S ribosomal protein L20)		41192098±23177714	27129998±4746754	-0.602479	NS		14
P60624	RplX	b3309	Large ribosomal subunit protein uL24 (50S ribosomal protein L24)		59749143±10992186	55263565±7592759	-0.112589	NS		17
P0A7M2	RpmB	b3637	Large ribosomal subunit protein bL28 (50S ribosomal protein L28)		35372835±12728288	23239842±5628092	-0.606042	NS		9
P0A7N4	RpmF	b1089	Large ribosomal subunit protein bL32 (50S ribosomal protein L32)		9399260±5433500	7136780±1768059	-0.397274	NS		7
P0A7P5	RpmH	b3703	Large ribosomal subunit protein bL34 (50S ribosomal protein L34)		9151526±4883312	4774028±2121100	-0.938805	NS		2
P0A7Q1	RpmI	b1717	Large ribosomal subunit protein bL35 (50S ribosomal protein L35) (Ribosomal protein A)		1019418±373636	651671±278717	-0.645531	NS		2
P00579	RpoD	b3067	RNA polymerase sigma factor RpoD (Sigma-70)		31897132±4750729	32294313±2462180	0.0178534	NS		30
P0AGB6	RpoE	b2573	ECF RNA polymerase sigma-E factor (RNA polymerase sigma-E factor) (Sigma-24)		977340±177424	1033089±423653	0.0800317	NS		7
P24255	RpoN	b3202	RNA polymerase sigma-54 factor		524056±67197	524291±137513	0.00064915	NS		3
P0A7V3	RpsC	b3314	Small ribosomal subunit protein uS3 (30S ribosomal protein S3)		101755412±58542009	49080452±20913848	-1.05189	NS		24
P0A7V8	RpsD	b3296	Small ribosomal subunit protein uS4 (30S ribosomal protein S4)		93330089±50634469	48029822±22000947	-0.958412	NS		23
P0A7X3	RpsI	b3230	Small ribosomal subunit protein uS9 (30S ribosomal protein S9)		49771092±29169886	24089106±10420896	-1.04693	NS		15
P0A7R9	RpsK	b3297	Small ribosomal subunit protein uS11 (30S ribosomal protein S11)		62068781±36535854	30493039±13263263	-1.02539	NS		9
P0A7S3	RpsL	b3342	Small ribosomal subunit protein uS12 (30S ribosomal protein S12)		26659996±19557162	17169678±6882916	-0.634814	NS		11
P0A7S9	RpsM	b3298	Small ribosomal subunit protein uS13 (30S ribosomal protein S13)		62525717±26628286	37173421±13427605	-0.750178	NS		14
P0A7T7	RpsR	b4202	Small ribosomal subunit protein bS18 (30S ribosomal protein S18)		15899371±6948505	9255684±3833493	-0.780558	NS		5
P0A7U3	RpsS	b3316	Small ribosomal subunit protein uS19 (30S ribosomal protein S19)		48979490±13208909	43316000±3285911	-0.177278	NS		9
P0A7U7	RpsT	b0023	Small ribosomal subunit protein bS20 (30S ribosomal protein S20)		24043138±15993027	11636300±4237065	-1.04699	NS		7
P68679	RpsU	b3065	Small ribosomal subunit protein bS21 (30S ribosomal protein S21)		30422283±16069728	16720965±5746998	-0.86347	NS		9
P0AF90	RraB	b4255	Regulator of ribonuclease activity B		14765878±2803367	14389766±1740441	-0.0372241	NS		4
P0AFX4	Rsd	b3995	Regulator of sigma D		2285397±239824	2277680±561514	-0.00487977	NS		4
P0AFX9	RseB	b2571	Sigma-E factor regulatory protein RseB		3301126±654281	3603424±724855	0.12641	NS		8
P39286	RsgA	b4161	Small ribosomal subunit biogenesis GTPase RsgA (EC 3.6.1.-)	3.6.1.-	241303±37168	282546±210960	0.227644	NS		2
P06992	RsmA	b0051	Ribosomal RNA small subunit methyltransferase A (EC 2.1.1.182) (16S rRNA (adenine(1518)-N(6)/adenine(1519)-N(6))-dimethyltransferase) (16S rRNA dimethyladenosine transferase) (16S rRNA dimethylase) (High level kasugamycin resistance protein KsgA) (Kasugamycin dimethyltransferase) (S-adenosylmethionine-6-N', N'-adenosyl(rRNA) dimethyltransferase)	2.1.1.182	2205640±453301	1566685±625244	-0.493483	NS		6
P36929	RsmB	b3289	Ribosomal RNA small subunit methyltransferase B (EC 2.1.1.176) (16S rRNA m5C967 methyltransferase) (rRNA (cytosine-C(5)-)-methyltransferase RsmB)	2.1.1.176	1404791±657658	812067±371016	-0.790685	NS		6
P39406	RsmC	b4371	Ribosomal RNA small subunit methyltransferase C (EC 2.1.1.172) (16S rRNA m2G1207 methyltransferase) (rRNA (guanine-N(2)-)-methyltransferase RsmC)	2.1.1.172	3727255±410465	3244999±303451	-0.199895	NS		10
P0AGL7	RsmE	b2946	Ribosomal RNA small subunit methyltransferase E (EC 2.1.1.193) (16S rRNA m3U1498 methyltransferase)	2.1.1.193	671102±236314	524213±121017	-0.35638	NS		3
P0A6U5	RsmG	b3740	Ribosomal RNA small subunit methyltransferase G (EC 2.1.1.170) (16S rRNA 7-methylguanosine methyltransferase) (16S rRNA m7G methyltransferase) (Glucose-inhibited division protein B)	2.1.1.170	693535±102049	687333±228054	-0.0129589	NS		4
P0ACM2	RspR	b1540	HTH-type transcriptional repressor RspR		179076±96549	283336±111732	0.661939	NS		2
P52108	RstA	b1608	Transcriptional regulatory protein RstA		660518±236545	458527±173997	-0.52659	NS		3
P0AA43	RsuA	b2183	Ribosomal small subunit pseudouridine synthase A (EC 5.4.99.19) (16S pseudouridylate 516 synthase) (16S rRNA pseudouridine(516) synthase) (rRNA pseudouridylate synthase A) (rRNA-uridine isomerase A)	5.4.99.19	2838323±613673	2761405±311862	-0.0396363	NS		5
P0A812	RuvB	b1860	Holliday junction branch migration complex subunit RuvB (EC 3.6.4.-)	3.6.4.-	1157617±70813	1004292±220008	-0.204979	NS		5
Q47622	SapA	b1294	Probable ABC transporter periplasmic-binding protein SapA		147308±113107	338565±172713	1.2006	NS		2
P04995	SbcB	b2011	Exodeoxyribonuclease I (ExoI) (Exonuclease I) (EC 3.1.11.1) (DNA deoxyribophosphodiesterase) (dRPase)	3.1.11.1	765980±134105	591708±172134	-0.372421	NS		6
P13458	SbcC	b0397	Nuclease SbcCD subunit C		194751±70130	236304±111477	0.279007	NS		4
P33012	SbmC	b2009	DNA gyrase inhibitor		2568242±799062	1936236±679359	-0.407527	NS		5
P64559	SdhE	b2897	FAD assembly factor SdhE (Antitoxin CptB)		1972027±334077	2237662±1006260	0.182313	NS		3
P0AG86	SecB	b3609	Protein-export protein SecB (Chaperone SecB)		36457107±6220984	38720725±5250744	0.0869059	NS		7
P0A821	SelA	b3591	L-seryl-tRNA(Sec) selenium transferase (EC 2.9.1.1) (Selenocysteine synthase) (Sec synthase) (Selenocysteinyl-tRNA(Sec) synthase)	2.9.1.1	463558±181800	896773±454404	0.951993	NS		2
P14081	SelB	b3590	Selenocysteine-specific elongation factor (SelB translation factor)		548749±104190	666781±216434	0.281065	NS		2
P16456	SelD	b1764	Selenide, water dikinase (EC 2.7.9.3) (Selenium donor protein) (Selenophosphate synthase)	2.7.9.3	13342107±2268904	13497010±768492	0.0166533	NS		17
P0AFY8	SeqA	b0687	Negative modulator of initiation of replication		3508979±557409	3273513±252189	-0.100211	NS		10
P23721	SerC	b0907	Phosphoserine aminotransferase (EC 2.6.1.52) (Phosphohydroxythreonine aminotransferase) (PSAT)	2.6.1.52	35438570±3919437	39449410±6478420	0.154683	NS		28
P0A8L1	SerS	b0893	Serine--tRNA ligase (EC 6.1.1.11) (Seryl-tRNA synthetase) (SerRS) (Seryl-tRNA(Ser/Sec) synthetase)	6.1.1.11	47597849±5248717	50868970±7362317	0.0958895	NS		30
P69831	SgcC	JW2076	PTS system galactitol-specific EIIC component (EIIC-Gat) (Galactitol permease IIC component)		8254681±5338114	3434810±5099399	-1.26498	NS		7
P0A905	SlyB	b1641	Outer membrane lipoprotein SlyB		21879088±7018735	22761141±3511747	0.0570202	NS		5
P0A9K9	SlyD	b3349	FKBP-type peptidyl-prolyl cis-trans isomerase SlyD (PPIase) (EC 5.2.1.8) (Histidine-rich protein) (Metallochaperone SlyD) (Rotamase) (Sensitivity to lysis protein D) (WHP)	5.2.1.8	13962039±3062917	12005529±2197632	-0.217811	NS		5
P0A8R4	SlyX	b3348	Protein SlyX		589125±69605	618099±117831	0.0692648	NS		2
P0A832	SmpB	b2620	SsrA-binding protein (Small protein B)		736410±519432	1122505±169671	0.608141	NS		3
P0A8B2	SmrB	b2331	UPF0115 protein YfcN		128018±69305	99244±100432	-0.367307	NS		2
P0AG14	SohB	b1272	Probable protease SohB (EC 3.4.21.-)	3.4.21.-	162280±115582	98942±61359	-0.713822	NS		2
P60651	SpeB	b2937	Agmatinase (EC 3.5.3.11) (Agmatine ureohydrolase) (AUH)	3.5.3.11	22703543±4078480	20664816±2700318	-0.135741	NS		13
P21169	SpeC	b2965	Constitutive ornithine decarboxylase (EC 4.1.1.17)	4.1.1.17	283144±116775	370482±91143	0.387864	NS		2
P0A7F6	SpeD	b0120	S-adenosylmethionine decarboxylase proenzyme (AdoMetDC) (SAMDC) (EC 4.1.1.50) [Cleaved into: S-adenosylmethionine decarboxylase beta chain; S-adenosylmethionine decarboxylase alpha chain]	4.1.1.50	579298±162594	486228±199245	-0.252671	NS		2
P09158	SpeE	b0121	Polyamine aminopropyltransferase (Cadaverine aminopropyltransferase) (EC 2.5.1.-) (Putrescine aminopropyltransferase) (PAPT) (Spermidine aminopropyltransferase) (EC 2.5.1.79) (Spermidine synthase) (SPDS) (SPDSY) (EC 2.5.1.16) (Spermine synthase) (EC 2.5.1.22) (Thermospermine synthase)	2.5.1.-; 2.5.1.16; 2.5.1.22; 2.5.1.79	1985161±301717	2123060±439035	0.0968889	NS		5
P0A951	SpeG	b1584	Spermidine N(1)-acetyltransferase (SAT) (EC 2.3.1.57) (Spermidine/spermine N(1)-acetyltransferase) (SSAT)	2.3.1.57	232022±51497	245983±132225	0.0842951	NS		2
P77754	Spy	b1743	Periplasmic chaperone Spy (Spheroplast protein Y)		257901±62245	328769±107449	0.350256	NS		2
P68191	Sra	b1480	Stationary-phase-induced ribosome-associated protein (Protein D) (SRA) (30S ribosomal protein S22)		11414018±818290	12224912±1371210	0.0990174	NS		7
P05707	SrlD	b2705	Sorbitol-6-phosphate 2-dehydrogenase (EC 1.1.1.140) (Glucitol-6-phosphate dehydrogenase) (Ketosephosphate reductase)	1.1.1.140	593387±85525	572995±106398	-0.0504499	NS		4
P17115	SrlQ	b2708	Arabinose 5-phosphate isomerase GutQ (API) (G-API) (EC 5.3.1.13) (Phosphosugar aldol-ketol isomerase)	5.3.1.13	1541556±397441	1452988±314270	-0.0853637	NS		7
P21507	SrmB	b2576	ATP-dependent RNA helicase SrmB (EC 3.6.4.13)	3.6.4.13	8748745±2003994	8717865±819918	-0.0051011	NS		19
P0AGE0	Ssb	b4059	Single-stranded DNA-binding protein (SSB) (Helix-destabilizing protein)		15677430±4326744	17065807±972001	0.122419	NS		11
P0ACA3	SspA	b3229	Stringent starvation protein A		35206143±6811291	34462938±2357910	-0.0307815	NS		17
P27306	SthA	b3962	Soluble pyridine nucleotide transhydrogenase (STH) (EC 1.6.1.1) (NAD(P)(+) transhydrogenase [B-specific])	1.6.1.1	54269300±26795038	85709685±62194548	0.659322	NS		24
P77499	SufC	b1682	Probable ATP-dependent transporter SufC		4632411±1158714	6226916±1259118	0.426755	NS		10
P77444	SufS	b1680	Cysteine desulfurase (EC 2.8.1.7) (Cysteine sulfinate desulfinase) (CSD) (EC 3.13.1.-) (Selenocysteine beta-lyase) (SCL) (Selenocysteine lyase) (EC 4.4.1.16) (Selenocysteine reductase)	2.8.1.7; 3.13.1.-; 4.4.1.16	3178427±256697	4018009±896032	0.338168	NS		9
P0ABZ6	SurA	b0053	Chaperone SurA (Peptidyl-prolyl cis-trans isomerase SurA) (PPIase SurA) (EC 5.2.1.8) (Rotamase SurA) (Survival protein A)	5.2.1.8	9044060±1377488	8277706±906981	-0.12774	NS		14
P0A8U0	Syd	b2793	Protein Syd		145449±69679	204273±93853	0.489988	NS		2
P69428	TatA	b3836	Sec-independent protein translocase protein TatA		1240178±666111	863252±451246	-0.522694	NS		5
P07913	Tdh	b3616	L-threonine 3-dehydrogenase (TDH) (EC 1.1.1.103) (L-threonine dehydrogenase)	1.1.1.103	85047639±4857969	85585082±9293852	0.00908817	NS		19
P25397	TehB	b1430	Tellurite methyltransferase (EC 2.1.1.265) (Chalcogen-detoxifying protein TehB) (Selenite methyltransferase) (Tellurite resistance protein TehB)	2.1.1.265	407140±76726	447785±88366	0.13728	NS		2
P0AGG2	TesB	b0452	Acyl-CoA thioesterase 2 (EC 3.1.2.20) (Thioesterase II) (TEII)	3.1.2.20	5088423±1017335	5518733±1055941	0.117118	NS		8
P76422	ThiD	b2103	Hydroxymethylpyrimidine/phosphomethylpyrimidine kinase (EC 2.7.1.49) (EC 2.7.4.7) (Hydroxymethylpyrimidine kinase) (HMP kinase) (Hydroxymethylpyrimidine phosphate kinase) (HMP-P kinase) (HMP-phosphate kinase) (HMPP kinase)	2.7.1.49; 2.7.4.7	3285656±336132	3288372±544141	0.00119221	NS		8
P0AGG0	ThiL	b0417	Thiamine-monophosphate kinase (TMP kinase) (Thiamine-phosphate kinase) (EC 2.7.4.16)	2.7.4.16	1623787±471389	1617326±662987	-0.00575157	NS		3
P00561	ThrA	b0002	Bifunctional aspartokinase/homoserine dehydrogenase 1 (Aspartokinase I/homoserine dehydrogenase I) (AKI-HDI) [Includes: Aspartokinase (EC 2.7.2.4); Homoserine dehydrogenase (EC 1.1.1.3)]	1.1.1.3; 2.7.2.4	1929738±964793	1610296±534674	-0.261079	NS		13
P00547	ThrB	b0003	Homoserine kinase (HK) (HSK) (EC 2.7.1.39)	2.7.1.39	459531±221845	377827±225020	-0.282436	NS		2
P00934	ThrC	b0004	Threonine synthase (TS) (EC 4.2.3.1)	4.2.3.1	8995450±1051965	8528094±890016	-0.0769721	NS		20
P0A8M3	ThrS	b1719	Threonine--tRNA ligase (EC 6.1.1.3) (Threonyl-tRNA synthetase) (ThrRS)	6.1.1.3	65896318±5487813	66449382±1706563	0.0120579	NS		48
P0A884	ThyA	b2827	Thymidylate synthase (TS) (TSase) (EC 2.1.1.45)	2.1.1.45	2348252±496444	2287558±564307	-0.0377793	NS		9
P27302	TktA	b2935	Transketolase 1 (TK 1) (EC 2.2.1.1)	2.2.1.1	156324877±11990307	156392490±8786849	0.000623859	NS		43
P0AGG8	TldD	b3244	Metalloprotease TldD (EC 3.4.-.-)	3.4.-.-	6258011±479492	5966652±375979	-0.0687827	NS		17
P0A853	TnaA	b3708	Tryptophanase (EC 4.1.99.1) (L-tryptophan indole-lyase) (TNase)	4.1.99.1	13455595±5747614	14488058±5691038	0.106658	NS		26
P0A855	TolB	b0740	Tol-Pal system protein TolB		28323076±1483441	31004881±2701342	0.130517	NS		21
P02930	TolC	b3035	Outer membrane protein TolC (Multidrug efflux pump subunit TolC) (Outer membrane factor TolC)		5399739±1737291	6796175±1527553	0.331833	NS		15
P06612	TopA	b1274	DNA topoisomerase 1 (EC 5.6.2.1) (DNA topoisomerase I) (Omega-protein) (Relaxing enzyme) (Swivelase) (Untwisting enzyme)	5.6.2.1	5501013±1668925	4443298±1191306	-0.308066	NS		26
P28904	TreC	b4239	Trehalose-6-phosphate hydrolase (EC 3.2.1.93) (Alpha,alpha-phosphotrehalase)	3.2.1.93	6372347±1624046	7974591±1232256	0.323586	NS		17
P0AGI8	TrkA	b3290	Trk system potassium uptake protein TrkA (K(+)-uptake protein TrkA)		1462144±203121	1525462±373503	0.0611604	NS		7
P23003	TrmA	b3965	tRNA/tmRNA (uracil-C(5))-methyltransferase (EC 2.1.1.-) (EC 2.1.1.35) (tRNA (uracil(54)-C(5))-methyltransferase) (tRNA(m5U54)-methyltransferase) (RUMT) (tmRNA (uracil(341)-C(5))-methyltransferase)	2.1.1.-; 2.1.1.35	756173±301954	642774±94152	-0.234405	NS		3
P0A873	TrmD	b2607	tRNA (guanine-N(1)-)-methyltransferase (EC 2.1.1.228) (M1G-methyltransferase) (tRNA [GM37] methyltransferase)	2.1.1.228	235663±65693	195802±55784	-0.26733	NS		2
P0A8I5	TrmI	b2960	tRNA (guanine-N(7)-)-methyltransferase (EC 2.1.1.33) (tRNA (guanine(46)-N(7))-methyltransferase) (tRNA(m7G46)-methyltransferase)	2.1.1.33	1349579±172280	1397823±210646	0.0506729	NS		4
P0AE01	TrmJ	b2532	tRNA (cytidine/uridine-2'-O-)-methyltransferase TrmJ (EC 2.1.1.200) (TrMet(Xm32)) (tRNA (cytidine(32)/uridine(32)-2'-O)-methyltransferase) (tRNA Cm32/Um32 methyltransferase)	2.1.1.200	4172759±1236582	3956448±539815	-0.0767959	NS		7
P0A877	TrpA	b1260	Tryptophan synthase alpha chain (EC 4.2.1.20)	4.2.1.20	7499450±513185	7683774±472325	0.0350304	NS		11
P0A879	TrpB	b1261	Tryptophan synthase beta chain (EC 4.2.1.20)	4.2.1.20	2012610±542912	1747155±169276	-0.20406	NS		8
P0A881	TrpR	b4393	Trp operon repressor		13331795±5596481	22105076±9343738	0.729507	NS		5
P00954	TrpS	b3384	Tryptophan--tRNA ligase (EC 6.1.1.2) (Tryptophanyl-tRNA synthetase) (TrpRS)	6.1.1.2	33357616±2875043	30485664±1922671	-0.129885	NS		25
P07649	TruA	b2318	tRNA pseudouridine synthase A (EC 5.4.99.12) (tRNA pseudouridine(38-40) synthase) (tRNA pseudouridylate synthase I) (PSU-I) (tRNA-uridine isomerase I)	5.4.99.12	910510±236595	857534±144291	-0.0864797	NS		5
Q57261	TruD	b2745	tRNA pseudouridine synthase D (EC 5.4.99.27) (tRNA pseudouridine(13) synthase) (tRNA pseudouridylate synthase D) (tRNA-uridine isomerase D)	5.4.99.27	2353443±568070	2001532±446339	-0.233668	NS		7
P0AA25	TrxA	b3781	Thioredoxin 1 (Trx-1)		74828499±9630292	78371069±10264572	0.0667333	NS		11
P05852	TsaD	b3064	tRNA N6-adenosine threonylcarbamoyltransferase (EC 2.3.1.234) (N6-L-threonylcarbamoyladenine synthase) (t(6)A synthase) (t(6)A37 threonylcarbamoyladenosine biosynthesis protein TsaD) (tRNA threonylcarbamoyladenosine biosynthesis protein TsaD)	2.3.1.234	429095±127253	433260±233998	0.0139345	NS		2
P0AF67	TsaE	b4168	tRNA threonylcarbamoyladenosine biosynthesis protein TsaE (t(6)A37 threonylcarbamoyladenosine biosynthesis protein TsaE)		1495616±293414	1820623±441201	0.283693	NS		5
P0A927	Tsx	b0411	Nucleoside-specific channel-forming protein Tsx		1304651±502560	1342871±328649	0.0416564	NS		6
P0CE48	TufB	b3980	Elongation factor Tu 2 (EF-Tu 2) (Bacteriophage Q beta RNA-directed RNA polymerase subunit III) (P-43)		2196778260±161215453	2037280100±72975808	-0.108745	NS		42
P0A890	TusA	b3470	Sulfur carrier protein TusA (Sulfur mediator TusA) (Sulfur transfer protein TusA) (tRNA 2-thiouridine synthesizing protein A)		167032±121582	162571±105856	-0.0390589	NS		2
P04693	TyrB	b4054	Aromatic-amino-acid aminotransferase (ARAT) (AROAT) (EC 2.6.1.57) (Beta-methylphenylalanine transaminase) (EC 2.6.1.107)	2.6.1.107; 2.6.1.57	11073898±2317186	10296179±1551124	-0.105054	NS		16
P07604	TyrR	b1323	HTH-type transcriptional regulatory protein TyrR		1917334±626833	1521227±68209	-0.333867	NS		7
P0AGJ9	TyrS	b1637	Tyrosine--tRNA ligase (EC 6.1.1.1) (Tyrosyl-tRNA synthetase) (TyrRS)	6.1.1.1	16900442±1646366	17539284±3116008	0.0535288	NS		21
P26602	UbiC	b4039	Chorismate pyruvate-lyase (CL) (CPL) (EC 4.1.3.40)	4.1.3.40	540128±105318	593129±91939	0.135043	NS		2
P0AAB4	UbiD	b3843	3-octaprenyl-4-hydroxybenzoate carboxy-lyase (EC 4.1.1.98) (Polyprenyl p-hydroxybenzoate decarboxylase)	4.1.1.98	955606±323417	1295897±257334	0.439464	NS		8
P0A887	UbiE	b3833	Ubiquinone/menaquinone biosynthesis C-methyltransferase UbiE (EC 2.1.1.163) (EC 2.1.1.201) (2-methoxy-6-polyprenyl-1,4-benzoquinol methylase) (Demethylmenaquinone methyltransferase)	2.1.1.163; 2.1.1.201	5488953±1730030	5237296±483008	-0.0677087	NS		10
P75728	UbiF	b0662	3-demethoxyubiquinol 3-hydroxylase (EC 1.14.99.60) (2-octaprenyl-3-methyl-6-methoxy-1,4-benzoquinol hydroxylase)	1.14.99.60	1861960±742741	1840482±215056	-0.0167382	NS		7
P25534	UbiH	b2907	2-octaprenyl-6-methoxyphenol hydroxylase (EC 1.14.13.-)	1.14.13.-	2038324±3346527	717637±287283	-1.50606	NS		3
P0A8F4	Udk	b2066	Uridine kinase (EC 2.7.1.48) (Cytidine monophosphokinase) (Uridine monophosphokinase)	2.7.1.48	1905492±336522	1671464±227589	-0.189051	NS		8
P76373	Ugd	b2028	UDP-glucose 6-dehydrogenase (UDP-Glc dehydrogenase) (UDP-GlcDH) (UDPGDH) (EC 1.1.1.22)	1.1.1.22	11809727±2733341	11332127±242083	-0.0595569	NS		21
P0AG80	UgpB	b3453	sn-glycerol-3-phosphate-binding periplasmic protein UgpB (Bile-responsive chaperone)		30880495±11379538	36454733±2888347	0.23941	NS		32
P10907	UgpC	b3450	sn-glycerol-3-phosphate import ATP-binding protein UgpC (EC 7.6.2.10)	7.6.2.10	1106072±75265	1188869±292707	0.104145	NS		5
P10908	UgpQ	b3449	Glycerophosphodiester phosphodiesterase, cytoplasmic (Glycerophosphoryl diester phosphodiesterase, cytoplasmic) (EC 3.1.4.46)	3.1.4.46	1649377±1507609	1504214±530505	-0.132911	NS		5
P05804	UidA	b1617	Beta-glucuronidase (GUS) (EC 3.2.1.31) (Beta-D-glucuronoside glucuronosohydrolase) (EcGUS) (UID)	3.2.1.31	413696±223774	486282±129671	0.233223	NS		2
P0ACT6	UidR	b1618	HTH-type transcriptional regulator UidR (Gus operon repressor) (Uid operon repressor)		1017846±186125	971503±181691	-0.0672287	NS		4
P0A840	UmpG	b2744	5'/3'-nucleotidase SurE (EC 3.1.3.5) (EC 3.1.3.6) (Exopolyphosphatase) (EC 3.6.1.11) (Nucleoside monophosphate phosphohydrolase) (Stationary-phase survival protein SurE)	3.1.3.5; 3.1.3.6; 3.6.1.11	500980±248142	338008±217990	-0.567696	NS		2
P08390	Usg	b2319	USG-1 protein		19549783±1489475	17204590±2248746	-0.184359	NS		16
P07024	UshA	b0480	Protein UshA [Includes: UDP-sugar hydrolase (EC 3.6.1.45) (UDP-sugar diphosphatase) (UDP-sugar pyrophosphatase); 5'-nucleotidase (5'-NT) (EC 3.1.3.5)]	3.1.3.5; 3.6.1.45	3710013±361099	4426031±684553	0.254589	NS		12
P0AAB8	UspD	b3923	Universal stress protein D		12077367±1597827	10253676±1212138	-0.236165	NS		7
P0AAC0	UspE	b1333	Universal stress protein E		45388982±4932588	39782586±6100294	-0.190205	NS		20
P37903	UspF	b1376	Universal stress protein F		19859275±2959438	22198116±1996262	0.160624	NS		11
P39177	UspG	b0607	Universal stress protein UP12 (Universal stress protein G)		22694997±2581036	19397630±2849993	-0.226494	NS		11
P43672	Uup	b0949	ATP-binding protein Uup (EC 3.6.1.-)	3.6.1.-	204966±140432	171470±123219	-0.257432	NS		2
P0A698	UvrA	b4058	UvrABC system protein A (UvrA protein) (Excinuclease ABC subunit A)		6757325±1561965	7586395±1114678	0.166962	NS		22
P0A8F8	UvrB	b0779	UvrABC system protein B (Protein UvrB) (Excinuclease ABC subunit B)		6990048±947342	5922131±1253326	-0.239186	NS		11
P03018	UvrD	b3813	DNA helicase II (EC 5.6.2.4) (DNA 3'-5' helicase II)	5.6.2.4	465312±187395	359595±116723	-0.371822	NS		5
P0A8G3	UxaC	b3092	Uronate isomerase (EC 5.3.1.12) (Glucuronate isomerase) (Uronic isomerase)	5.3.1.12	4511148±1114095	4271226±239845	-0.0788444	NS		17
P39160	UxuB	b4323	D-mannonate oxidoreductase (EC 1.1.1.57) (Fructuronate reductase)	1.1.1.57	2011214±187806	1881025±300974	-0.0965478	NS		9
P07118	ValS	b4258	Valine--tRNA ligase (EC 6.1.1.9) (Valyl-tRNA synthetase) (ValRS)	6.1.1.9	14437038±8789117	9095838±5046231	-0.666496	NS		40
P37692	WaaF	b3620	Lipopolysaccharide heptosyltransferase 2 (EC 2.4.99.24) (ADP-heptose:lipopolysaccharide heptosyltransferase II) (ADP-heptose:LPS heptosyltransferase II) (Heptosyltransferase II)	2.4.99.24	3162188±844869	3703198±1806718	0.227849	NS		7
P27828	WecB	b3786	UDP-N-acetylglucosamine 2-epimerase (EC 5.1.3.14) (Bacteriophage N4 adsorption protein C) (UDP-GlcNAc-2-epimerase)	5.1.3.14	1470267±286336	1291584±187307	-0.186936	NS		8
P0AG00	WzzE	b3785	ECA polysaccharide chain length modulation protein		440922±326066	197621±102672	-1.15779	NS		3
P0A8G9	XseB	b0422	Exodeoxyribonuclease 7 small subunit (EC 3.1.11.6) (Exodeoxyribonuclease VII small subunit) (ExoVII small subunit) (Exonuclease VII small subunit)	3.1.11.6	1440739±265615	1405521±399076	-0.0357043	NS		3
P09030	XthA	b1749	Exodeoxyribonuclease III (EXO III) (Exonuclease III) (EC 3.1.11.2) (AP endonuclease VI)	3.1.11.2	11770529±3666566	13320119±1966270	0.178428	NS		12
P00944	XylA	b3565	Xylose isomerase (EC 5.3.1.5) (D-xylulose keto-isomerase)	5.3.1.5	917368±256482	754808±214418	-0.28139	NS		4
P0A8I3	YaaA	b0006	DNA-binding and peroxide stress resistance protein YaaA (UPF0246 protein YaaA)		2632060±871640	2632518±253888	0.000250947	NS		7
P0A8H8	YacG	b0101	DNA gyrase inhibitor YacG		1884487±439811	2214489±321278	0.232802	NS		3
P0A8E5	YacL	b0119	UPF0231 protein YacL		2092385±496300	1582819±537506	-0.402651	NS		4
P36879	YadG	b0127	Uncharacterized ABC transporter ATP-binding protein YadG		2030090±408918	2505534±474517	0.303574	NS		9
P62768	YaeH	b0163	UPF0325 protein YaeH		67052982±11586496	59546496±9028957	-0.171285	NS		22
P0A8K5	YaeP	b4406	UPF0253 protein YaeP		6282646±905562	5947173±980735	-0.0791682	NS		4
P0AA97	YaeQ	b0190	Uncharacterized protein YaeQ		266017±131604	374551±152961	0.493643	NS		2
P30864	YafC	b0208	Uncharacterized HTH-type transcriptional regulator YafC		568190±292568	852536±96742	0.585387	NS		4
Q47679	YafV	b0219	Omega-amidase YafV (EC 3.5.1.3)	3.5.1.3	4393877±1230227	4519512±226021	0.0406728	NS		7
P0AAA1	YagU	b0287	Inner membrane protein YagU		3347600±614517	4355236±1767051	0.379624	NS		3
P0AAN5	YaiA	b0389	Uncharacterized protein YaiA		2303986±577438	2684935±411455	0.220755	NS		4
P0C037	YaiE	b0391	Pyrimidine/purine nucleoside phosphorylase (EC 2.4.2.1) (EC 2.4.2.2) (Adenosine phosphorylase) (Cytidine phosphorylase) (Guanosine phosphorylase) (Inosine phosphorylase) (Thymidine phosphorylase) (Uridine phosphorylase) (Xanthosine phosphorylase)	2.4.2.1; 2.4.2.2	3337725±446960	3975058±646830	0.252111	NS		2
P0A8D3	YaiI	b0387	UPF0178 protein YaiI		144078±52559	146594±98593	0.0249853	NS		2
P0ADZ7	YajC	b0407	Sec translocon accessory complex subunit YajC		5026955±2683604	3233920±1844220	-0.636401	NS		6
P0ADA5	YajG	b0434	Uncharacterized lipoprotein YajG		4876435±1054330	5791013±992335	0.247989	NS		7
Q46948	YajL	b0424	Protein/nucleic acid deglycase 3 (EC 3.1.2.-) (EC 3.5.1.-) (EC 3.5.1.124) (Chaperone protein YajL) (Maillard deglycase)	3.1.2.-; 3.5.1.-; 3.5.1.124	3247948±445947	2972386±708094	-0.127907	NS		6
P77735	YajO	b0419	1-deoxyxylulose-5-phosphate synthase YajO (EC 1.1.-.-)	1.1.-.-	10308251±1623895	9387841±1424920	-0.134934	NS		17
P0A8E7	YajQ	b0426	UPF0234 protein YajQ		25907529±1542425	25715165±2439461	-0.010752	NS		14
P0A8B5	YbaB	b0471	Nucleoid-associated protein YbaB		38077587±9359947	39978528±4837173	0.0702833	NS		9
P77717	YbaY	b0453	Uncharacterized lipoprotein YbaY		2310342±1231510	2000317±1174925	-0.207878	NS		2
P77395	YbbN	b0492	Chaperedoxin (Heat shock protein CnoX) (Trxsc)		4526211±863372	5783060±1004618	0.353529	NS		8
P77213	YbdK	b0581	Putative glutamate--cysteine ligase 2 (EC 6.3.2.2) (Gamma-glutamylcysteine synthetase 2) (GCS 2) (Gamma-GCS 2)	6.3.2.2	4623940±2431664	3737840±1640301	-0.306918	NS		7
P0A8J4	YbeD	b0631	UPF0250 protein YbeD		4070920±525753	3663789±475658	-0.152018	NS		5
P0AAT9	YbeL	b0643	Uncharacterized protein YbeL		15922441±1626510	22352107±6755893	0.489349	NS		15
P0AE78	YbeX	b0658	Magnesium and cobalt efflux protein CorC		1264601±275374	1301360±278595	0.0413376	NS		6
P0A9K3	YbeZ	b0660	PhoH-like protein		12143845±1619713	13531486±838604	0.156095	NS		20
P75736	YbfF	b0686	Esterase YbfF (EC 3.1.-.-)	3.1.-.-	3046846±1178411	3672963±940691	0.269628	NS		5
P45955	YbgF	b0742	Cell division coordinator CpoB		2857367±1144425	2933071±1221960	0.0377255	NS		11
P0AAV4	YbgJ	b0711	5-oxoprolinase subunit B (5-OPase subunit B) (EC 3.5.2.9) (5-oxoprolinase (ATP-hydrolyzing) subunit B)	3.5.2.9	282124±146498	281830±48321	-0.00150128	NS		2
P75745	YbgK	b0712	5-oxoprolinase subunit C (5-OPase subunit C) (EC 3.5.2.9) (5-oxoprolinase (ATP-hydrolyzing) subunit C)	3.5.2.9	431707±71467	382922±80154	-0.173002	NS		2
P12994	YbhB	b0773	UPF0098 protein YbhB		10568810±2823885	11309986±1732201	0.0977842	NS		8
P75777	YbhG	b0795	UPF0194 membrane protein YbhG		203298±185137	121957±180519	-0.737218	NS		2
P30178	YbiC	b0801	Hydroxycarboxylate dehydrogenase B (EC 1.1.1.-) (2-oxoglutarate reductase) (Hydroxyphenylpyruvate reductase) (EC 1.1.1.237) (Phenylpyruvate reductase)	1.1.1.-; 1.1.1.237	3497016±292219	3554737±355224	0.0236184	NS		9
P0AAY6	YbjN	b0853	Uncharacterized protein YbjN		415666±108822	498133±303702	0.261106	NS		2
P0AAZ7	YcaR	b0917	UPF0434 protein YcaR		5680939±2108326	4717500±596667	-0.268107	NS		8
P0AB03	YcbJ	b0919	Uncharacterized protein YcbJ		172319±105059	196821±67060	0.191802	NS		4
P75849	YcbL	b0927	Hydroxyacylglutathione hydrolase GloC (EC 3.1.2.6) (Accessory type II glyoxalase) (Glyoxalase II 2) (GlxII-2)	3.1.2.6	6002388±814974	5673887±1104098	-0.0811992	NS		9
P75863	YcbX	b0947	Uncharacterized protein YcbX		3995454±380467	4031116±526025	0.0128199	NS		13
P75874	YccU	b0965	Uncharacterized protein YccU		8024457±1317644	9293080±1195621	0.211753	NS		7
P0AB65	YccX	b0968	Acylphosphatase (EC 3.6.1.7) (Acylphosphate phosphohydrolase)	3.6.1.7	1883714±403497	1867542±159507	-0.0124396	NS		3
P75915	YcdY	b1035	Chaperone protein YcdY		7694469±1138720	6419596±707112	-0.261339	NS		7
P0AB26	YceB	b1063	Uncharacterized lipoprotein YceB		574857±540371	474994±63916	-0.275294	NS		3
P0A729	YceF	b1087	7-methyl-GTP pyrophosphatase (m(7)GTP pyrophosphatase) (EC 3.6.1.-)	3.6.1.-	6498793±1602563	7939649±2113246	0.288903	NS		11
P29217	YceH	b1067	UPF0502 protein YceH (G20.3)		9801429±1073858	9565128±1487744	-0.0352078	NS		12
P0AFQ7	YcfH	b1100	Uncharacterized metal-dependent hydrolase YcfH (EC 3.1.-.-)	3.1.-.-	1585687±356786	1381359±263116	-0.19902	NS		7
P0A8E1	YcfP	b1108	UPF0227 protein YcfP		16021672±2285626	17209913±916113	0.103215	NS		13
P29013	YcgB	b1188	Uncharacterized protein YcgB		253329±131125	381978±57155	0.592481	NS		4
P0AB43	YcgL	b1179	Protein YcgL		1282456±357674	1421468±163736	0.148473	NS		4
P76004	YcgM	b1180	Oxaloacetate tautomerase YcgM (EC 5.3.2.2)	5.3.2.2	4705633±804267	4764832±1099245	0.0180363	NS		8
P0AB61	YciN	b1273	Protein YciN		8040624±610534	8111974±664413	0.0127456	NS		9
P76034	YciT	b1284	Uncharacterized HTH-type transcriptional regulator YciT		659115±59462	670619±51410	0.0249634	NS		4
P51981	YcjG	b1325	L-Ala-D/L-Glu epimerase (AE epimerase) (AEE) (EC 5.1.1.20)	5.1.1.20	1005994±250257	1180977±404303	0.23136	NS		5
P64451	YdcL	b1431	Uncharacterized lipoprotein YdcL		14556578±5484226	16435160±2425600	0.175114	NS		17
P64455	YdcY	b1446	Uncharacterized protein YdcY		3257092±884083	3626894±1206565	0.15515	NS		5
P31130	YdeI	b1536	Uncharacterized protein YdeI		1838157±626772	2384923±752306	0.375683	NS		7
P77318	YdeN	b1498	Uncharacterized sulfatase YdeN (EC 3.1.6.-)	3.1.6.-	8115068±1403062	8872507±1183225	0.128739	NS		22
P76154	YdfK	b1544	Cold shock protein YdfK		1702315±1578764	174594±167000	-3.28542	NS		5
P77804	YdgA	b1614	Protein YdgA		19616132±2268530	21020381±2111171	0.0997482	NS		30
P77376	YdgJ	b1624	Uncharacterized oxidoreductase YdgJ (EC 1.-.-.-)	1.-.-.-	10799837±1848031	9476217±1218535	-0.188626	NS		14
P76187	YdhF	b1647	Oxidoreductase YdhF (EC 1.-.-.-)	1.-.-.-	16898353±3212004	16666631±4005472	-0.0199202	NS		14
P0ACX3	YdhR	b1667	Putative monooxygenase YdhR (EC 1.-.-.-)	1.-.-.-	9196291±4074437	8539316±1739765	-0.106932	NS		6
P77148	YdhS	b1668	Uncharacterized protein YdhS		1001330±450028	1503186±372568	0.586106	NS		5
P64479	YdiZ	b1724	Uncharacterized protein YdiZ		2082228±904466	1938305±395450	-0.103332	NS		3
P0ACY1	YdjA	b1765	Putative NAD(P)H nitroreductase YdjA (EC 1.-.-.-)	1.-.-.-	7908807±1056585	8939411±1416791	0.17672	NS		12
P39173	YeaD	b1780	Putative glucose-6-phosphate 1-epimerase (EC 5.1.3.15) (Putative D-hexose-6-phosphate mutarotase) (Unknown protein from 2D-page spots T26/PR37)	5.1.3.15	21574439±3227961	27521732±6549288	0.351248	NS		15
P64483	YeaK	b1787	Multifunctional Ser/Thr-tRNA deacylase ProXp-y (EC 3.1.1.-) (Free-standing editing domain ProXp-y) (Homologous trans-editing factor ProXp-y) (ProXp-ST1) (Prolyl-tRNA synthetase insertion domain homolog ProXp-y) (ProRS INS domain homolog ProXp-y)	3.1.1.-	1250120±277252	1427859±276849	0.191787	NS		6
P0AA91	YeaY	b1806	Uncharacterized lipoprotein YeaY		549341±249286	593170±347794	0.110744	NS		3
P0A8A0	YebC	b1864	Probable transcriptional regulatory protein YebC		8304856±757158	8721205±701833	0.0705725	NS		11
P33218	YebE	b1846	Inner membrane protein YebE		5831915±301806	5502090±356418	-0.0839902	NS		8
P46118	YebK	b1853	HTH-type transcriptional regulator HexR (Hex regulon repressor)		141898±63839	172754±89684	0.283866	NS		2
P64503	YebV	b1836	Uncharacterized protein YebV		18144637±1284418	20985274±3526353	0.209834	NS		6
P64506	YebY	b1839	Uncharacterized protein YebY		1723407±388558	1716818±219223	-0.00552653	NS		3
P0ADI7	YecD	b1867	Isochorismatase family protein YecD (EC 3.-.-.-)	3.-.-.-	5065462±746435	5085479±400541	0.00568989	NS		7
P0AD10	YecJ	b4537	Uncharacterized protein YecJ		1474448±190065	1487325±183216	0.0125453	NS		5
P52007	YecM	b1875	Protein YecM		21952±15667	12142±19017	-0.854385	NS		2
P0A8A2	YeeN	b1983	Probable transcriptional regulatory protein YeeN		1708824±212528	1957734±252774	0.196181	NS		4
P0A8M6	YeeX	b2007	UPF0265 protein YeeX		37622148±6681569	44840941±6962073	0.253234	NS		10
P0AD12	YeeZ	b2016	Protein YeeZ		20503425±3257096	20356179±3043530	-0.0103981	NS		18
P76402	YegP	b2080	UPF0339 protein YegP		31636917±7482560	39103617±3587346	0.305693	NS		11
P76403	YegQ	b2081	tRNA hydroxylation protein P (EC 3.4.-.-)	3.4.-.-	1200743±251517	944738±403603	-0.345941	NS		5
P33355	YehS	b2124	Uncharacterized protein YehS		344893±218212	143542±41320	-1.26467	NS		4
P0ACR4	YeiE	b2157	Uncharacterized HTH-type transcriptional regulator YeiE		696050±330516	424920±64148	-0.712001	NS		3
P33018	YeiG	b2154	S-formylglutathione hydrolase YeiG (FGH) (EC 3.1.2.12)	3.1.2.12	1899617±687517	2357593±669307	0.311606	NS		6
P33920	YejK	b2186	Nucleoid-associated protein YejK		4780732±997140	3842086±1106084	-0.315342	NS		11
P0AD24	YejL	b2187	UPF0352 protein YejL		2999763±1515554	2471545±431289	-0.279435	NS		4
P77808	YfaY	b2249	NMN amidohydrolase-like protein YfaY		265308±101325	321795±179597	0.278471	NS		2
P76491	YfbR	b2291	5'-deoxynucleotidase YfbR (EC 3.1.3.89) (5'-deoxyribonucleotidase) (Nucleoside 5'-monophosphate phosphohydrolase)	3.1.3.89	697679±381400	1150698±581972	0.721874	NS		2
P0A8W8	YfbU	b2294	UPF0304 protein YfbU		15447360±3948939	16287135±4986472	0.0763726	NS		15
P65556	YfcD	b2299	Uncharacterized Nudix hydrolase YfcD (EC 3.6.-.-)	3.6.-.-	3012272±2358910	1156442±241206	-1.38116	NS		4
P77544	YfcF	b2301	Glutathione S-transferase YfcF (EC 2.5.1.18)	2.5.1.18	1390083±309340	1490909±182709	0.101021	NS		5
P77775	YfcH	b2304	Epimerase family protein YfcH		5685187±1150118	5902855±1215601	0.054205	NS		11
P76536	YfeX	b2431	Dye-decolorizing peroxidase YfeX (EC 1.11.1.-) (Porphyrinogen oxidase)	1.11.1.-	2490791±318121	2874363±351260	0.206638	NS		13
P24178	YffB	b2471	Protein YffB		2935625±395437	3679035±864178	0.32566	NS		5
P76578	YfhM	b2520	Alpha-2-macroglobulin (ECAM)		3455166±1916170	2010508±912284	-0.781195	NS		6
P0AGJ5	YfiF	b2581	Uncharacterized tRNA/rRNA methyltransferase YfiF (EC 2.1.1.-)	2.1.1.-	8532427±834130	8884554±1122447	0.0583431	NS		16
P0ADQ7	YgaM	b2672	Uncharacterized protein YgaM		19590156±5961629	26051073±8001533	0.411214	NS		9
P0ADR8	YgdH	b2795	Pyrimidine/purine nucleotide 5'-monophosphate nucleosidase (EC 3.2.2.-) (EC 3.2.2.10) (AMP nucleosidase) (EC 3.2.2.4) (CMP nucleosidase) (GMP nucleosidase) (IMP nucleosidase) (UMP nucleosidase) (dTMP nucleosidase)	3.2.2.-; 3.2.2.10; 3.2.2.4	3804848±1908749	2585735±1036166	-0.557264	NS		16
P65292	YgdI	b2809	Uncharacterized lipoprotein YgdI		2522461±767844	3343637±1085863	0.406586	NS		3
P65294	YgdR	b2833	Uncharacterized lipoprotein YgdR		39035±66537	306319±295323	2.97219	NS		2
Q46802	YgeV	b2869	Putative uric acid sigma-54-dependent transcriptional regulator UacR (Uric acid regulator)		738861±521803	955475±1774789	0.370915	NS		5
P0A8C4	YgfB	b2909	UPF0149 protein YgfB		6269373±1230092	8339574±2942975	0.411653	NS		5
P38521	YggL	b2959	Uncharacterized protein YggL		1104731±370740	1332337±477763	0.270264	NS		3
P0ADS9	YggN	b2958	Uncharacterized protein YggN		2509070±1051406	3682525±2362084	0.553542	NS		4
P67080	YggS	b2951	Pyridoxal phosphate homeostasis protein (PLP homeostasis protein)		998281±347600	582695±339341	-0.776706	NS		4
P52062	YggW	b2955	Heme chaperone HemW		670914±505563	669811±162186	-0.00237362	NS		2
P0A8P3	YggX	b2962	Probable Fe(2+)-trafficking protein		11314744±1171910	13384065±2335900	0.242312	NS		10
Q46845	YghU	b2989	Disulfide-bond oxidoreductase YghU (EC 1.8.4.-) (GSH-dependent disulfide-bond oxidoreductase YghU) (GST N2-2) (Organic hydroperoxidase) (EC 1.11.1.-)	1.11.1.-; 1.8.4.-	11635487±2253331	13526686±2226250	0.217277	NS		15
P0ADT5	YgiC	b3038	Putative acid--amine ligase YgiC (EC 6.3.1.-)	6.3.1.-	7763097±1113739	9420589±1808313	0.279185	NS		17
P30871	YgiF	b3054	Inorganic triphosphatase (PPPase) (EC 3.6.1.25) (ORFXE)	3.6.1.25	1739628±621636	1573078±390558	-0.145189	NS		7
P0ADU2	YgiN	b3029	Probable quinol monooxygenase YgiN (QuMo) (EC 1.-.-.-)	1.-.-.-	10876996±982454	11084839±2029533	0.0273077	NS		8
Q46863	YgiS	b3020	Probable deoxycholate-binding periplasmic protein YgiS		499480±281498	184172±183444	-1.43937	NS		2
P42599	YgjR	b3087	Uncharacterized oxidoreductase YgjR (EC 1.-.-.-)	1.-.-.-	5020698±831535	5818674±1197271	0.212802	NS		11
P0AGK4	YhbY	b3180	RNA-binding protein YhbY		13387514±3306263	10704334±3455955	-0.322693	NS		6
P0ADW3	YhcB	b3233	Z-ring associated protein G (Cell division protein ZapG) (LPS assembly protein LapD)		9062804±4506127	6322867±2181961	-0.519379	NS		8
P45424	YhcH	b3221	N-acetylneuraminate anomerase NanQ (N-acetylneuraminate openase)		391390±82850	396513±73411	0.0187614	NS		2
P64616	YhcO	b3239	Uncharacterized protein YhcO		704703±292914	1144958±389653	0.700206	NS		2
P64624	YheO	b3346	Uncharacterized protein YheO		1563170±454448	1223179±461355	-0.35384	NS		5
P63389	YheS	b3352	Probable ATP-binding protein YheS		568341±193798	441270±159024	-0.365094	NS		3
P0ADX1	YhfA	b3356	Protein YhfA		2882371±387263	3363984±458003	0.222914	NS		4
P46837	YhgF	b3407	Protein YhgF		609806±172808	432928±134735	-0.494223	NS		2
P0ADX7	YhhA	b3448	Uncharacterized protein YhhA (ORFQ)		5020028±523906	5055341±367651	0.010113	NS		8
P46852	YhhW	b3439	Quercetin 2,3-dioxygenase (Quercetinase) (EC 1.13.11.24) (Pirin-like protein YhhW)	1.13.11.24	534820±297093	307603±126023	-0.797981	NS		3
P46853	YhhX	b3440	Uncharacterized oxidoreductase YhhX (EC 1.-.-.-)	1.-.-.-	9537037±487244	9257354±749535	-0.0429412	NS		16
P37645	YhjG	b3524	AsmA family protein YhjG		285946±183075	254361±174816	-0.168863	NS		3
P37648	YhjJ	b3527	Protein YhjJ		3457203±1345071	2171318±149162	-0.671034	NS		10
P0ABU2	YchF	b1203	Ribosome-binding ATPase YchF		30015361±2955555	26493616±3125497	-0.180056	NS		21
P37665	YiaD	b3552	Probable lipoprotein YiaD		2021069±790437	2035761±532866	0.0104495	NS		3
P37671	YiaJ	b3574	DNA-binding transcriptional repressor YiaJ (YiaKLMNOPQRS operon repressor) (YiaK-S operon repressor)		152692±115727	144044±69607	-0.0841199	NS		2
Q2M7R5	YibT	b4554	Uncharacterized protein YibT		7248929±1286023	8976102±1406052	0.308321	NS		5
P31433	YicH	b3655	AsmA family protein YicH		213246±176441	114039±117881	-0.902988	NS		3
P0A8Y5	YidA	b3697	Sugar phosphatase YidA (EC 3.1.3.23)	3.1.3.23	4421703±1573823	4358220±531712	-0.020863	NS		10
P09996	YidB	b3698	Uncharacterized protein YidB		623860±184944	898860±258966	0.526875	NS		3
P25714	YidC	b3705	Membrane protein insertase YidC (Foldase YidC) (Inner membrane protein YidC) (Membrane integrase YidC) (Oxa1Ec)		4982963±2517633	2494781±553561	-0.998091	NS		12
P0ADN2	YifE	b3764	UPF0438 protein YifE		24141988±2270067	26380427±1165786	0.127923	NS		15
P27848	YigL	b3826	Pyridoxal phosphate phosphatase YigL (EC 3.1.3.74) (PLP phosphatase) (Sugar phosphatase) (EC 3.1.3.23)	3.1.3.23; 3.1.3.74	1290689±355750	1091023±417073	-0.24246	NS		4
P0A6P7	YihA	b3865	Probable GTP-binding protein EngB		4117728±1006300	4190627±400668	0.0253178	NS		8
P0ADP9	YihD	b3858	Protein YihD		37219785±7433475	40952281±8892608	0.137874	NS		11
P0A8H6	YihI	b3866	Der GTPase-activating protein YihI (GAP)		5740299±2522440	4038520±536485	-0.507299	NS		5
P0ACL0	YihW	JW3386	Glycerol-3-phosphate regulon repressor		508068±98812	669785±224095	0.398677	NS		3
P32144	YihW	b3884	HTH-type transcriptional repressor CsqR (Regulator of sulfoquinovose catabolism)		295368±246154	339235±263328	0.199771	NS		2
P0A8Y3	YihX	b3885	Alpha-D-glucose 1-phosphate phosphatase YihX (Alpha-D-glucose-1-P phosphatase) (EC 3.1.3.10) (Alpha-D-glucose-1-phosphatase) (Haloacid dehalogenase-like phosphatase 4) (HAD4)	3.1.3.10	895255±367164	854686±194478	-0.0669036	NS		4
P0ADQ2	YiiD	b3888	Probable acyltransferase FabY (EC 2.3.1.-)	2.3.1.-	1213450±290014	1506094±227985	0.311697	NS		4
P32157	YiiM	b3910	Protein YiiM		7325213±1381474	9094375±1769255	0.312104	NS		11
P32680	YjaG	b3999	Uncharacterized protein YjaG		1650946±255347	2007784±432615	0.282311	NS		4
P0AF48	YjbQ	b4056	UPF0047 protein YjbQ		439218±288958	426376±216530	-0.0428101	NS		4
P0AF50	YjbR	b4057	Uncharacterized protein YjbR		5447140±644887	6156900±870914	0.176705	NS		5
P0ACU7	YjdC	b4135	HTH-type transcriptional regulator YjdC		10200722±2615739	11896814±2404697	0.221904	NS		13
P39342	YjgR	b4263	Uncharacterized protein YjgR		9324760±3221259	11069404±879132	0.247439	NS		21
P39353	YjhC	b4280	2,7-anhydro-N-acetylneuraminate hydratase (EC 4.2.1.-) (EcNanOx)	4.2.1.-	290136±161178	229583±131464	-0.337714	NS		2
P39396	YjiY	b4354	Pyruvate/proton symporter BtsT (Brenztraubensaure transporter) (Pyruvate/H(+) symporter)		1137593±1146014	86429±94480	-3.71832	NS		6
P18390	YjjA	b4360	Uncharacterized protein YjjA (Protein P-18)		637480±204835	641652±204692	0.00940999	NS		2
P39411	YjjX	b4394	Inosine/xanthosine triphosphatase (ITPase/XTPase) (EC 3.6.1.73) (Non-canonical purine NTP phosphatase) (Non-standard purine NTP phosphatase) (Nucleoside-triphosphate phosphatase) (NTPase)	3.6.1.73	209192±63565	202354±22292	-0.0479477	NS		2
P37005	YjtD	b4403	Uncharacterized tRNA/rRNA methyltransferase LasT (EC 2.1.1.-)	2.1.1.-	449257±206402	371180±104881	-0.275423	NS		2
P77433	YkgG	b0308	Uncharacterized protein YkgG		2189360±497512	1682366±355779	-0.380017	NS		5
P0A8D6	YmdB	b1045	O-acetyl-ADP-ribose deacetylase (EC 3.1.1.106) (Regulator of RNase III activity)	3.1.1.106	16972605±2826023	14078477±1962534	-0.269717	NS		10
P76116	YncE	b1452	Uncharacterized protein YncE		2513252±2387163	1173695±101945	-1.0985	NS		3
P77247	YniC	b1727	Hexitol phosphatase B (2-deoxyglucose-6-phosphate phosphatase) (EC 3.1.3.68) (Mannitol-1-phosphatase) (EC 3.1.3.22) (Sorbitol-6-phosphatase) (EC 3.1.3.50) (Sugar-phosphatase) (EC 3.1.3.23)	3.1.3.22; 3.1.3.23; 3.1.3.50; 3.1.3.68	2041085±244616	2036006±237812	-0.00359414	NS		6
P78067	YnjE	b1757	Thiosulfate sulfurtransferase YnjE (EC 2.8.1.1)	2.8.1.1	468678±195027	527545±153331	0.170698	NS		4
P0AEB7	YoaB	b1809	RutC family protein YoaB		3562978±553810	3937354±973390	0.144143	NS		4
P0AE39	YpdB	b2381	Transcriptional regulatory protein YpdB		241877±30852	331390±90201	0.454252	NS		2
P76561	YpfH	b2473	Esterase YpfH (EC 3.1.-.-)	3.1.-.-	1350630±198231	1394215±155592	0.0458206	NS		3
P77360	YphC	b2545	Uncharacterized zinc-type alcohol dehydrogenase-like protein YphC (EC 1.-.-.-)	1.-.-.-	803990±239418	810723±304450	0.0120329	NS		4
P77269	YphF	b2548	ABC transporter periplasmic-binding protein YphF		1295569±328511	1647382±662050	0.34659	NS		7
P76585	YphG	b2549	Uncharacterized protein YphG		6049823±1824852	6353252±1166267	0.0706023	NS		15
P77475	YqaB	b2690	Fructose-1-phosphate phosphatase YqaB (EC 3.1.3.-) (Fructose-1-phosphatase)	3.1.3.-	3291010±1171007	2478155±892404	-0.409264	NS		4
P65367	YqcA	b2790	Flavodoxin YqcA		1521492±299665	1469021±402178	-0.0506312	NS		4
Q46939	YqeF	b2844	Probable acetyl-CoA acetyltransferase (EC 2.3.1.9) (Acetoacetyl-CoA thiolase)	2.3.1.9	811315±149693	1064832±305696	0.392292	NS		3
P67603	YqfB	b2900	N(4)-acetylcytidine amidohydrolase (ac4C amidohydrolase) (EC 3.5.1.135)	3.5.1.135	1809112±538425	2000616±541696	0.145162	NS		4
Q46868	YqiC	b3042	Ubiquinone biosynthesis accessory factor UbiK		10807211±1930537	10314214±1134418	-0.0673603	NS		10
P64581	YqjD	b3098	Uncharacterized protein YqjD		27753251±4021134	28988982±4665820	0.0628479	NS		11
P42620	YqjG	b3102	Glutathionyl-hydroquinone reductase YqjG (GS-HQR) (EC 1.8.5.7)	1.8.5.7	3840034±1069159	4272379±1897042	0.15392	NS		10
Q46871	YqjH	b3070	NADPH-dependent ferric-chelate reductase (EC 1.16.1.9) (Ferric siderophore reductase)	1.16.1.9	5331487±1238588	4284260±2574590	-0.315492	NS		5
P64588	YqjI	b3071	Transcriptional regulator YqjI		167586±68579	114301±25119	-0.552073	NS		2
P64596	YraP	b3150	Outer membrane lipoprotein DolP		4637199±959194	5080277±491023	0.131654	NS		8
P39310	YtfB	b4206	Cell division protein YtfB		672893±270992	740863±235818	0.13883	NS		3
P0AE48	YtfP	b4222	Gamma-glutamylcyclotransferase family protein YtfP		3480383±742770	3390441±484499	-0.0377732	NS		5
Q6BEX0	YtfR	b4485	Galactofuranose transporter ATP-binding protein YtfR (EC 7.5.2.9)	7.5.2.9	415758±189648	324778±54735	-0.35629	NS		4
P0ADS2	ZapA	b2910	Cell division protein ZapA (Z ring-associated protein ZapA)		2813280±363167	2707901±425660	-0.0550783	NS		4
P0AF36	ZapB	b3928	Cell division protein ZapB		18647038±5824352	17311545±3027710	-0.107212	NS		8
P36680	ZapD	b0102	Cell division protein ZapD (Z ring-associated protein D)		1100072±253672	1099591±390161	-0.000630608	NS		5
P77173	ZipA	b2412	Cell division protein ZipA (FtsZ interacting protein A)		907650±460283	976900±316214	0.106076	NS		7
P39172	ZnuA	b1857	High-affinity zinc uptake system protein ZnuA		291803±119504	419881±161489	0.524988	NS		2
P0AC51	Zur	b4046	Zinc uptake regulation protein (Zinc uptake regulator)		2155473±909370	1508532±401243	-0.514859	NS		5
P0AC53	Zwf	b1852	Glucose-6-phosphate 1-dehydrogenase (G6PD) (EC 1.1.1.49) [Cleaved into: Extracellular death factor (EDF)]	1.1.1.49	25172543±3087128	28260054±1145463	0.166913	NS		31
P0DP64		JW0621	Putative protein YbeM		1125443±131807	1406510±335952	0.321627	NS		5
P24251		JW0230	Sigma factor-binding protein Crl (Curlin genes transcriptional activatory protein)		2622006±371667	2631031±113008	0.00495703	NS		6

## Sheet: S4 S.cerevisiae
Table S4. Quantified proteins identified in S. cerevisiae. Results are means and standard deviations, n=6.
					Relative protein abundance (mean±SD)
UniProt Accession	Accession	E.coli ortholog	Protein Name	E.C. number	H2O	D2O	Log2 FC	adj. p-value	Disruption phenotype	# Unique Peptides
P32528	YBR208C	AccC	Urea amidolyase [Includes: Urea carboxylase (EC 6.3.4.6); Allophanate hydrolase (EC 3.5.1.54)]	3.5.1.54; 6.3.4.6	1225907±452466	188988±152089	-2.69749	0.00396652		8
Q00955	YNR016C	AccC	Acetyl-CoA carboxylase (ACC) (EC 6.4.1.2) (Fatty acid synthetase 3) (mRNA transport-defective protein 7) [Includes: Biotin carboxylase (EC 6.3.4.14)]	6.3.4.14; 6.4.1.2	66713015±12423882	53275809±12391796	-0.324488	NS		108
P11154	YGL062W	AccC	Pyruvate carboxylase 1 (EC 6.4.1.1) (Pyruvic carboxylase 1) (PCB 1)	6.4.1.1	16869357±1991798	14873062±2037330	-0.181703	NS		7
P32327	YBR218C	AccC	Pyruvate carboxylase 2 (EC 6.4.1.1) (Pyruvic carboxylase 2) (PCB 2)	6.4.1.1	1786054±334083	1687650±664778	-0.0817592	NS		6
P28240	YER065C	AceA	Isocitrate lyase (ICL) (EC 4.1.3.1) (Methylisocitrate lyase) (MICA) (EC 4.1.3.30) (Threo-D(S)-isocitrate glyoxylate-lyase)	4.1.3.1; 4.1.3.30	592093±211361	493595±207727	-0.262495	NS	Impairs growth when acetate or ethanol are the sole carbon source. Leads to reduced chronological lifespan. {ECO:0000269|PubMed:11452311, ECO:0000269|PubMed:1551398, ECO:0000269|PubMed:21246628, ECO:0000269|PubMed:23159490, ECO:0000269|PubMed:24062879}.	5
P30952	YNL117W	AceB	Malate synthase 1 (EC 2.3.3.9)	2.3.3.9	491375±307950	364321±276986	-0.431613	NS	Strongly decreases the growth rate on ethanol or acetate medium. {ECO:0000269|PubMed:11846793, ECO:0000269|PubMed:1454530}.	6
P49367	YDR234W	AcnA	Homoaconitase, mitochondrial (EC 4.2.1.36) (Homoaconitate hydratase)	4.2.1.36	2949855±424062	2943860±173190	-0.00293492	NS		13
P32463	YKL192C	AcpP	Acyl carrier protein, mitochondrial (ACP) (NADH-ubiquinone oxidoreductase 9.6 kDa subunit)		8427368±2162423	9903925±2898531	0.232918	NS		5
P52910	YLR153C	Acs	Acetyl-coenzyme A synthetase 2 (EC 6.2.1.1) (Acetate--CoA ligase 2) (Acyl-activating enzyme 2)	6.2.1.1	66132666±6485782	65605801±5199421	-0.0115397	NS		41
P07170	YDR226W	Adk	Adenylate kinase (EC 2.7.4.3) (ATP-AMP transphosphorylase) (ATP:AMP phosphotransferase) (Adenylate kinase cytosolic and mitochondrial) (Adenylate monophosphate kinase)	2.7.4.3	53755896±7314565	55724620±9207016	0.0518919	NS	The phenotype of disruption mutants is pet, showing that complementation by another adenylate kinase isozyme occurs only under fermentative conditions. The disruption completely destroys the activity in mitochondria, whereas in the cytoplasmic fraction about 10% is retained. {ECO:0000269|PubMed:2850178}.	22
P34760	YML028W	AhpC	Peroxiredoxin TSA1 (Prx) (EC 1.11.1.24) (Cytoplasmic thiol peroxidase 1) (cTPx 1) (Protector protein) (PRP) (Thiol-specific antioxidant protein 1) (Thioredoxin peroxidase type Ia) (TPx type Ia) (Thioredoxin-dependent peroxide reductase) (Thioredoxin-dependent peroxiredoxin TSA1)	1.11.1.24	156552528±9474245	146599641±9826380	-0.0947652	NS		21
P52893	YLR089C	AlaA	Probable alanine aminotransferase, mitochondrial (EC 2.6.1.2) (Glutamate pyruvate transaminase) (GPT) (Glutamic--alanine transaminase) (Glutamic--pyruvic transaminase)	2.6.1.2	4055269±616474	3956648±698570	-0.0355186	NS		11
P40825	YOR335C	AlaS	Alanine--tRNA ligase, mitochondrial (EC 6.1.1.7) (Alanyl-tRNA synthetase) (AlaRS)	6.1.1.7	26616227±1100886	23796581±1229497	-0.161552	0.010489		43
P38986	YDR321W	AnsB	L-asparaginase 1 (EC 3.5.1.1) (L-asparaginase I) (L-asparagine amidohydrolase I) (ASP I)	3.5.1.1	2717633±433944	2791203±577085	0.0385362	NS		8
P49435	YML022W	Apt	Adenine phosphoribosyltransferase 1 (APRT 1) (EC 2.4.2.7)	2.4.2.7	11377175±1419477	11473031±1358431	0.0121042	NS		15
Q01217	YER069W	ArgC	Protein ARG5,6, mitochondrial [Cleaved into: N-acetyl-gamma-glutamyl-phosphate reductase (EC 1.2.1.38) (N-acetyl-glutamate semialdehyde dehydrogenase) (NAGSA dehydrogenase); Acetylglutamate kinase (EC 2.7.2.8) (N-acetyl-L-glutamate 5-phosphotransferase) (NAG kinase) (AGK)]	1.2.1.38; 2.7.2.8	28222564±1488211	24935922±3076749	-0.178624	NS		36
P07991	YLR438W	ArgD	Ornithine aminotransferase (OTAse) (EC 2.6.1.13) (Ornithine--oxo-acid aminotransferase)	2.6.1.13	6336755±1065997	6489965±612493	0.0344664	NS		15
P04076	YHR018C	ArgH	Argininosuccinate lyase (ASAL) (EC 4.3.2.1) (Arginosuccinase)	4.3.2.1	8027950±834802	6603035±1004318	-0.281902	0.0407837		16
P14020	YPR183W	ArnC	Dolichol-phosphate mannosyltransferase (EC 2.4.1.83) (Dolichol-phosphate mannose synthase) (DPM synthase) (Dolichyl-phosphate beta-D-mannosyltransferase) (Mannose-P-dolichol synthase) (MPD synthase)	2.4.1.83	14821506±2256949	14403246±2508483	-0.0412981	NS		15
P08566	YDR127W	AroA	Pentafunctional AROM polypeptide [Includes: 3-dehydroquinate synthase (DHQS) (EC 4.2.3.4); 3-phosphoshikimate 1-carboxyvinyltransferase (EC 2.5.1.19) (5-enolpyruvylshikimate-3-phosphate synthase) (EPSP synthase) (EPSPS); Shikimate kinase (SK) (EC 2.7.1.71); 3-dehydroquinate dehydratase (3-dehydroquinase) (EC 4.2.1.10); Shikimate dehydrogenase (EC 1.1.1.25)]	1.1.1.25; 2.5.1.19; 2.7.1.71; 4.2.1.10; 4.2.3.4	17203738±2480435	14962806±2038632	-0.201341	NS		47
P28777	YGL148W	AroC	Chorismate synthase ARO2 (EC 1.5.1.38) (EC 4.2.3.5) (5-enolpyruvylshikimate-3-phosphate phospholyase) (Aromatic amino acid requiring protein 2)	1.5.1.38; 4.2.3.5	14315967±1867411	12813471±1622845	-0.159964	NS	Impairs sporulation, probably by blocking the biosynthesis of aromatic amino acids. {ECO:0000269|PubMed:361708}.	14
P32449	YBR249C	AroG	Phospho-2-dehydro-3-deoxyheptonate aldolase, tyrosine-inhibited (EC 2.5.1.54) (3-deoxy-D-arabino-heptulosonate 7-phosphate synthase) (DAHP synthase) (Phospho-2-keto-3-deoxyheptonate aldolase)	2.5.1.54	34467354±2375845	29298177±813017	-0.23442	0.00514204		21
P14843	YDR035W	AroG	Phospho-2-dehydro-3-deoxyheptonate aldolase, phenylalanine-inhibited (EC 2.5.1.54) (3-deoxy-D-arabino-heptulosonate 7-phosphate synthase) (DAHP synthase) (Phospho-2-keto-3-deoxyheptonate aldolase)	2.5.1.54	8992230±1783458	6977678±1130166	-0.365932	NS		13
P49089	YPR145W	AsnB	Asparagine synthetase [glutamine-hydrolyzing] 1 (EC 6.3.5.4) (Glutamine-dependent asparagine synthetase 1)	6.3.5.4	14099731±613086	11873702±827404	-0.247898	0.00396806		22
P49090	YGR124W	AsnB	Asparagine synthetase [glutamine-hydrolyzing] 2 (EC 6.3.5.4) (Glutamine-dependent asparagine synthetase 2)	6.3.5.4	25534120±712183	24985842±3032363	-0.0313155	NS		24
P38707	YHR019C	AsnS	Asparagine--tRNA ligase, cytoplasmic (EC 6.1.1.22) (Asparaginyl-tRNA synthetase) (AsnRS)	6.1.1.22	26762129±2862905	25574276±2398635	-0.0654995	NS		27
P04802	YLL018C	AsnS	Aspartate--tRNA ligase, cytoplasmic (EC 6.1.1.12) (Aspartyl-tRNA synthetase) (AspRS)	6.1.1.12	31508089±5137026	29659979±4224932	-0.0872047	NS		40
P23542	YLR027C	AspC	Aspartate aminotransferase, cytoplasmic (EC 2.6.1.1) (Transaminase A)	2.6.1.1	23206860±2216257	24973671±1208647	0.105857	NS		23
P18544	YOL140W	AstC	Acetylornithine aminotransferase, mitochondrial (ACOAT) (EC 2.6.1.11)	2.6.1.11	8827103±821255	7492650±595301	-0.236464	0.0255949		14
P41338	YPL028W	AtoB	Acetyl-CoA acetyltransferase (EC 2.3.1.9) (Acetoacetyl-CoA thiolase) (Ergosterol biosynthesis protein 10)	2.3.1.9	29754858±3058286	26844331±2518691	-0.148508	NS	Leads to cold and freeze sensitivity. {ECO:0000269|PubMed:12039763}.	27
P07251	YBL099W	AtpA	ATP synthase subunit alpha, mitochondrial		84937053±2213551	103776613±6229904	0.289015	0.000957495		35
P00830	YJR121W	AtpD	ATP synthase subunit beta, mitochondrial (EC 7.1.2.2)	7.1.2.2	70640421±4309874	80474874±4085057	0.188044	0.0118242		29
P17255	YDL185W	AtpD	V-type proton ATPase catalytic subunit A (V-ATPase subunit A) (EC 7.1.2.2) (Vacuolar proton pump subunit A) [Cleaved into: Endonuclease PI-SceI (EC 3.1.-.-) (Sce VMA intein) (VMA1-derived endonuclease) (VDE)]	3.1.-.-; 7.1.2.2	142012040±6907020	130409625±5872339	-0.122963	0.0272196		76
P38077	YBR039W	AtpG	ATP synthase subunit gamma, mitochondrial (F-ATPase gamma subunit)		11950002±1360989	14289169±1918827	0.257911	0.0516713		18
P40553	YIL010W	Bcp	Peroxiredoxin DOT5 (Prx) (EC 1.11.1.24) (Disrupter of telomere silencing protein 5) (Nuclear thiol peroxidase) (nTPx) (Thioredoxin peroxidase) (Thioredoxin-dependent peroxiredoxin DOT5)	1.11.1.24	927385±195620	831063±141638	-0.158211	NS		5
Q04458	YMR110C	BetB	Fatty aldehyde dehydrogenase HFD1 (EC 1.2.1.3) (EC 1.2.1.64) (Hexadecenal dehydrogenase)	1.2.1.3; 1.2.1.64	1395010±481257	1354391±426164	-0.0426309	NS	Results in coenzyme Q deficiency. {ECO:0000269|PubMed:27693056}.	9
P38143	YBR244W	BtuE	Glutathione peroxidase-like peroxiredoxin 2 (EC 1.11.1.24) (Glutathione peroxidase homolog 2) (GPx 2)	1.11.1.24	3344074±287622	2137354±229753	-0.645781	0.000489247		6
P40581	YIR037W	BtuE	Glutathione peroxidase-like peroxiredoxin HYR1 (EC 1.11.1.24) (Glutathione peroxidase homolog 3) (GPx 3) (Hydrogen peroxide resistance protein 1) (Oxidant receptor peroxidase 1) (Phospholipid hydroperoxide glutathione peroxidase 3) (PHGPx3)	1.11.1.24	12714606±1878956	10686674±225556	-0.250674	0.0426215	Sensitive to hydrogen peroxide and tert-butyl hydroperoxide (t-BHP). {ECO:0000269|PubMed:10480913}.	9
P47912	YMR246W	CaiC	Long-chain-fatty-acid--CoA ligase 4 (EC 6.2.1.3) (Fatty acid activator 4) (Fatty acyl-CoA synthetase) (FACS) (Long-chain acyl-CoA synthetase 4)	6.2.1.3	6353520±1540802	4820222±777502	-0.398457	NS		22
P38137	YBR222C	CaiC	Oxalate--CoA ligase (EC 6.2.1.8) (Acyl-activating enzyme 3) (Oxalyl-CoA synthetase) (Peroxisomal-coenzyme A synthetase)	6.2.1.8	3622643±429928	3598783±1013485	-0.00953373	NS	Decreases recovery from exposure to oxalate, to oxalate-secreting microbes, and to oxidative stress. {ECO:0000269|PubMed:24291261}.	10
P03965	YJR109C	CarB	Carbamoyl phosphate synthase arginine-specific large chain (CPS) (CPSase) (CPSase-arg) (EC 6.3.4.16) (EC 6.3.5.5) (Ammonium-dependent carbamoyl phosphate synthetase) (Arginine-specific carbamoyl phosphate synthetase, ammonia chain) (Carbamoyl phosphate synthase A) (CPS-A) (Glutamine-dependent carbamoyl phosphate synthetase)	6.3.4.16; 6.3.5.5	7822053±505189	5435248±868118	-0.525202	0.00258811		28
P07259	YJL130C	CarB	Multifunctional protein URA2 (Pyrimidine-specific carbamoyl phosphate synthase-aspartate carbamoyl transferase) (CPSase-ATCase) [Includes: Glutamine-dependent carbamoyl phosphate synthase (EC 6.3.5.5) (Carbamoyl phosphate synthase P) (CPS-P) (CPSase P) (CPSase-ura) (Pyrimidine-specific carbamoyl phosphate synthase); Glutamine amidotransferase (GATase) (GLNase) (EC 3.5.1.2); Ammonium-dependent car…	2.1.3.2; 3.5.1.2; 6.3.4.16; 6.3.5.5	96012628±8932775	84451842±5711158	-0.185095	0.0407837		114
P39101	YER048C	CbpA	Protein CAJ1		3918510±423816	3979550±302860	0.0223002	NS		8
P31539	YLL026W	ClpB	Heat shock protein 104 (Protein aggregation-remodeling factor HSP104)		137454201±13674480	110547255±16812649	-0.314288	0.0290481		68
P33416	YDR258C	ClpB	Heat shock protein 78, mitochondrial		4495644±532780	5247558±969775	0.223118	NS		19
Q12040	YOR283W	CobC	Broad-specificity phosphatase YOR283W (EC 3.1.3.-)	3.1.3.-	415689±212446	166952±42541	-1.31608	0.0354602		3
Q02196	YKL001C	CysC	Adenylyl-sulfate kinase (EC 2.7.1.25) (ATP adenosine-5'-phosphosulfate 3'-phosphotransferase) (Adenosine-5'-phosphosulfate kinase) (APS kinase)	2.7.1.25	1090491±148708	706835±208051	-0.625532	0.0172328		4
P47169	YJR137C	CysI	Sulfite reductase [NADPH] subunit beta (EC 1.8.1.2) (Extracellular mutant protein 17)	1.8.1.2	1165253±344876	359084±157945	-1.69825	0.00424548		9
P39692	YFR030W	CysJ	Sulfite reductase [NADPH] flavoprotein component (EC 1.8.1.2)	1.8.1.2	378004±81972	138206±100453	-1.45158	0.0078237		2
P16603	YHR042W	CysJ	NADPH--cytochrome P450 reductase (CPR) (P450R) (EC 1.6.2.4)	1.6.2.4	4599233±722536	4535373±510528	-0.020172	NS	Accumulates 20% of ergosterol of wild type. {ECO:0000269|PubMed:9468503}.	16
P32582	YGR155W	CysK	Cystathionine beta-synthase (EC 4.2.1.22) (Beta-thionase) (Serine sulfhydrase) (Sulfur transfer protein 4)	4.2.1.22	91177060±6611282	73740548±4096647	-0.306213	0.00357821		49
P02994	YPR080W	CysN	Elongation factor 1-alpha (EF-1-alpha) (Eukaryotic elongation factor 1A) (eEF1A) (Translation elongation factor 1A)		1371784069±39041844	1476889486±113572669	0.106508	NS		48
P05453	YDR172W	CysN	Eukaryotic peptide chain release factor GTP-binding subunit (EC 3.6.5.-) (ERF-3) (ERF3) (ERF2) (G1 to S phase transition protein 1) (Omnipotent suppressor protein 2) (PSI no more protein 2) (Polypeptide release factor 3) (Translation release factor 3)	3.6.5.-	12234510±1420867	11037924±1151245	-0.148488	NS		24
P32769	YKR084C	CysN	Elongation factor 1 alpha-like protein (EC 3.6.5.-)	3.6.5.-	427268±105589	361368±160073	-0.241673	NS		2
P32179	YOL064C	CysQ	3'(2'),5'-bisphosphate nucleotidase (EC 3.1.3.7) (3'(2'),5-bisphosphonucleoside 3'(2')-phosphohydrolase) (3'-phosphoadenosine-5'-phosphate phosphatase) (3'-phosphoadenosine-5'-phosphatase) (PAP phosphatase) (PAPase) (DPNPase) (Halotolerance protein HAL2) (Methionine-requiring protein 22)	3.1.3.7	644340±107786	528222±98359	-0.286678	NS		4
P53852	YNL247W	CysS	Cysteine--tRNA ligase (EC 6.1.1.16) (Cysteinyl-tRNA synthetase) (CysRS)	6.1.1.16	5131314±618858	4427540±462104	-0.212823	NS		20
Q07478	YDL084W	DbpA	ATP-dependent RNA helicase SUB2 (EC 3.6.4.13) (Suppressor of BRR1 protein 2)	3.6.4.13	17829202±1093003	17472809±2024959	-0.0291306	NS		23
P10081	YKR059W	DeaD	ATP-dependent RNA helicase eIF4A (EC 3.6.4.13) (Eukaryotic initiation factor 4A) (eIF-4A) (Stimulator factor I 37 kDa component) (Translation initiation factor 1/2) (p37)	3.6.4.13	108441924±11033751	115725231±9441861	0.0937808	NS		39
Q08438	YOR054C	Dfp	Phosphopantothenoylcysteine decarboxylase subunit VHS3 (Viable in a HAL3 SIT4 background protein 3)		202333±38432	210066±69009	0.0541085	NS		2
P54838	YML070W	DhaK	Dihydroxyacetone kinase 1 (DHA kinase 1) (EC 2.7.1.28) (EC 2.7.1.29) (Glycerone kinase 1) (Triokinase 1) (Triose kinase 1)	2.7.1.28; 2.7.1.29	11010115±979043	8875009±1665057	-0.311009	0.0394345		24
Q07551	YDL124W	DkgA	NADPH-dependent alpha-keto amide reductase (AKR-E) (EC 1.2.1.-) (YKAR)	1.2.1.-	25944142±3700533	16472185±471180	-0.655377	0.00179643		28
P14065	YOR120W	DkgA	Glycerol 2-dehydrogenase (NADP(+)) (EC 1.1.1.156) (Galactose-inducible crystallin-like protein 1)	1.1.1.156	6418922±720271	4175008±1149564	-0.620552	0.0118242		12
Q12458	YDR368W	DkgA	Putative reductase 1 (EC 1.1.1.-)	1.1.1.-	10614372±725144	8754232±1089735	-0.277967	0.0209837		16
P38715	YHR104W	DkgA	NADPH-dependent aldose reductase GRE3 (AR) (EC 1.1.1.21) (Genes de respuesta a estres protein 3) (NADPH-dependent aldo-keto reductase GRE3) (Xylose reductase) (EC 1.1.1.-)	1.1.1.-; 1.1.1.21	9207357±647203	7786808±1006658	-0.241755	0.032572		15
P38115	YBR149W	DkgA	D-arabinose dehydrogenase [NAD(P)+] heavy chain (EC 1.1.1.117) (AKR3C)	1.1.1.117	21156090±1926441	18485868±1499604	-0.19465	0.0405771		21
P28241	YOR136W	DmlA	Isocitrate dehydrogenase [NAD] subunit 2, mitochondrial (EC 1.1.1.41) (Isocitric dehydrogenase) (NAD(+)-specific ICDH)	1.1.1.41	8440288±424179	10067966±441331	0.254408	0.00151506		17
P40495	YIL094C	DmlA	Homoisocitrate dehydrogenase, mitochondrial (HIcDH) (EC 1.1.1.87)	1.1.1.87	14553531±1467594	15115101±1202556	0.0546214	NS		19
P25294	YNL007C	DnaJ	Protein SIS1		13101411±346539	14463648±1682863	0.142709	NS		15
P25303	YMR214W	DnaJ	DnaJ-related protein SCJ1 (J protein SCJ1)		231893±51894	288554±55199	0.315381	NS		3
P25491	YNL064C	DnaJ	Mitochondrial protein import protein MAS5 (Yeast dnaJ protein 1)		10934935±1304926	12370734±1429049	0.177986	NS		21
P14906	YOR254C	DnaJ	Protein translocation protein SEC63 (Protein NPL1) (Sec62/63 complex 73 kDa subunit)		1433705±597376	1619638±891898	0.175923	NS		9
P35191	YFL016C	DnaJ	DnaJ homolog 1, mitochondrial		240283±51783	241942±74946	0.00992351	NS		3
P16474	YJL034W	DnaK	Endoplasmic reticulum chaperone BiP (EC 3.6.4.10) (78 kDa glucose-regulated protein homolog) (GRP-78) (Immunoglobulin heavy chain-binding protein homolog) (BiP)	3.6.4.10	66947329±3162167	77081988±5163191	0.203367	0.0114333		41
P0CS90	YJR045C	DnaK	Import motor subunit, mitochondrial (EC 3.6.4.10) (Endonuclease SceI 75 kDa subunit) (Endo.SceI 75 kDa subunit) (mtHSP70)	3.6.4.10	130050296±15981090	151282995±20681538	0.21818	NS		51
P10592	YLL024C	DnaK	Heat shock protein SSA2		608008698±81648602	685952172±123123700	0.174016	NS		12
P10591	YAL005C	DnaK	Heat shock protein SSA1 (Heat shock protein YG100)		133989123±34689619	153325357±38790010	0.19448	NS		12
P11484	YDL229W	DnaK	Ribosome-associated molecular chaperone SSB1 (EC 3.6.4.10) (Cold-inducible protein YG101) (Heat shock protein SSB1) (Hsp70 chaperone Ssb)	3.6.4.10	402930915±38252330	416192949±25882592	0.04672	NS		4
P40150	YNL209W	DnaK	Ribosome-associated molecular chaperone SSB2 (EC 3.6.4.10) (Heat shock protein SSB2) (Hsp70 chaperone Ssb)	3.6.4.10	57969441±7480123	61386370±12251183	0.0826258	NS		3
P22202	YER103W	DnaK	Heat shock protein SSA4		7667018±508481	7402562±1665038	-0.050641	NS		13
Q05931	YLR369W	DnaK	Iron-sulfur cluster biogenesis chaperone, mitochondrial (EC 3.6.4.10) (Heat shock protein SSQ1, mitochondrial) (Stress-seventy subfamily Q protein 1) (mtHSP70 homolog)	3.6.4.10	43756±9948	44376±12286	0.0203182	NS	Disrupts iron-sulfur (Fe-S) cluster assembly (PubMed:31040179). Normal cytosolic tRNA thiolation (PubMed:31040179). {ECO:0000269|PubMed:31040179}.	3
P42222	YMR323W	Eno	Enolase-related protein 3 (EC 4.2.1.11) (2-phospho-D-glycerate hydro-lyase) (2-phosphoglycerate dehydratase)	4.2.1.11	2601690±1056339	1738323±478879	-0.581753	NS		3
P00924	YGR254W	Eno	Enolase 1 (EC 4.2.1.11) (2-phospho-D-glycerate hydro-lyase 1) (2-phosphoglycerate dehydratase 1)	4.2.1.11	2081009057±137019794	1964493910±225521979	-0.0831255	NS		21
P00925	YHR174W	Eno	Enolase 2 (EC 4.2.1.11) (2-phospho-D-glycerate hydro-lyase 2) (2-phosphoglycerate dehydratase 2)	4.2.1.11	488362333±25992356	481017157±53620106	-0.0218636	NS		21
P07702	YBR115C	EntF	L-2-aminoadipate reductase (EC 1.2.1.31) (EC 1.2.1.95) (Alpha-aminoadipate reductase) (Alpha-AR) (L-aminoadipate-semialdehyde dehydrogenase)	1.2.1.31; 1.2.1.95	2258991±461780	1944654±347885	-0.216165	NS		16
Q03195	YDR091C	EttA	Translation initiation factor RLI1 (ATP-binding cassette sub-family E member RLI1) (RNase L inhibitor)		8085907±1080677	7554018±428860	-0.0981655	NS		21
P40579	YIR035C	FabG	Uncharacterized oxidoreductase YIR035C (EC 1.-.-.-)	1.-.-.-	2030897±291111	1491616±246427	-0.445241	0.0212084		8
P40471	YIL124W	FabG	NADPH-dependent 1-acyldihydroxyacetone phosphate reductase (ADR) (EC 1.1.1.101) (1-acyl DHAP reductase) (Acyl/alkyl DHAP reductase) (Acylglycerone-phosphate reductase) (Triacylglycerol lipase AYR1) (TAG lipase) (EC 3.1.1.3)	1.1.1.101; 3.1.1.3	1819231±799928	1702771±632031	-0.0954446	NS	Reduces the activities of beta-1,3-glucan synthase and chitin synthase III, while increasing chitin synthase I and II activities. Shows altered cell wall composition as well as susceptibility towards cell wall inhibitors such as zymolyase, calcofluor white, and nikkomycin Z. {ECO:0000269|PubMed:23956635}.	6
P30624	YOR317W	FadK	Long-chain-fatty-acid--CoA ligase 1 (EC 6.2.1.3) (Fatty acid activator 1) (Fatty acyl-CoA synthetase) (ACS) (FACS) (Long-chain acyl-CoA synthetase 1)	6.2.1.3	19288984±2785124	16579649±2654195	-0.218364	NS		31
P14540	YKL060C	FbaA	Fructose-bisphosphate aldolase (FBP aldolase) (FBPA) (EC 4.1.2.13) (Fructose-1,6-bisphosphate aldolase)	4.1.2.13	816189323±45792505	731879789±29480096	-0.157297	0.0154563		27
Q12184	YPL252C	Fdx	Adrenodoxin homolog, mitochondrial (Mitochondrial ferredoxin)		1079505±221278	1210925±294194	0.165739	NS		2
P46367	YOR374W	FeaB	Potassium-activated aldehyde dehydrogenase, mitochondrial (EC 1.2.1.-) (EC 1.2.1.4) (K(+)-activated acetaldehyde dehydrogenase) (K(+)-ACDH)	1.2.1.-; 1.2.1.4	33919797±3355670	30667894±5170397	-0.145398	NS		30
P38694	YHR039C	FeaB	Putative aldehyde dehydrogenase-like protein YHR039C (EC 1.2.1.-) (Meiotic sister-chromatid recombination protein 7)	1.2.1.-	2208131±469280	1968543±432471	-0.165698	NS		8
P20424	YPR088C	Ffh	Signal recognition particle subunit SRP54 (EC 3.6.5.4) (Signal recognition particle 54 kDa protein homolog)	3.6.5.4	10473539±1327487	9233394±1908278	-0.181816	NS		11
P32472	YDR519W	FklB	Peptidyl-prolyl cis-trans isomerase FPR2 (PPIase FPR2) (EC 5.2.1.8) (13-kDa membrane-associated FK506-binding protein) (FKBP-13) (FK506-binding protein 2) (FKBP proline rotamase 2) (FKBP-15)	5.2.1.8	3158074±448017	3536612±705483	0.163323	NS		8
P20081	YNL135C	FkpA	FK506-binding protein 1 (FKBP) (12-kDa cytosolic FK506-binding protein) (FKBP-12) (Peptidyl-prolyl cis-trans isomerase) (PPIase) (EC 5.2.1.8) (Rapamycin-binding protein)	5.2.1.8	70607881±14437731	76655578±17852986	0.118562	NS		14
P16140	YBR127C	FliI	V-type proton ATPase subunit B (V-ATPase subunit B) (V-ATPase 57 kDa subunit) (Vacuolar proton pump subunit B)		87797067±4244114	84343471±3614523	-0.0578963	NS		38
P07245	YGR204W	FolD	C-1-tetrahydrofolate synthase, cytoplasmic (C1-THF synthase) [Includes: Methylenetetrahydrofolate dehydrogenase (EC 1.5.1.5); Methenyltetrahydrofolate cyclohydrolase (EC 3.5.4.9); Formyltetrahydrofolate synthetase (EC 6.3.4.3)]	1.5.1.5; 3.5.4.9; 6.3.4.3	54150493±4694116	50668185±4006115	-0.0958943	NS		47
P09440	YBR084W	FolD	C-1-tetrahydrofolate synthase, mitochondrial (C1-THF synthase) [Includes: Methylenetetrahydrofolate dehydrogenase (EC 1.5.1.5); Methenyltetrahydrofolate cyclohydrolase (EC 3.5.4.9); Formyltetrahydrofolate synthetase (EC 6.3.4.3)]	1.5.1.5; 3.5.4.9; 6.3.4.3	2997618±450401	3103848±525324	0.0502415	NS		15
P32771	YDL168W	FrmA	S-(hydroxymethyl)glutathione dehydrogenase (EC 1.1.1.284) (Alcohol dehydrogenase SFA) (EC 1.1.1.1) (Glutathione-dependent formaldehyde dehydrogenase) (FALDH) (FDH) (FLD) (GSH-FDH) (EC 1.1.1.-)	1.1.1.-; 1.1.1.1; 1.1.1.284	8794793±1564404	6519817±853130	-0.431818	0.0272515	Accumulation of S-nitrosylated proteins. {ECO:0000269|PubMed:11260719}.	12
P00331	YMR303C	FrmA	Alcohol dehydrogenase 2 (EC 1.1.1.1) (Alcohol dehydrogenase II) (ADHII) (YADH-2)	1.1.1.1	1337146±799930	1460508±957225	0.127314	NS		2
P25694	YDL126C	FtsH	Cell division control protein 48 (EC 3.6.4.6) (Cell division cycle protein 48) (Transitional endoplasmic reticulum ATPase homolog)	3.6.4.6	53965864±2840357	48611531±3463424	-0.150749	0.0320529		54
P53549	YOR259C	FtsH	26S proteasome subunit RPT4 (26S protease subunit SUG2) (Proteasomal cap subunit)		2355674±589676	1986460±238393	-0.24594	NS		8
P33297	YOR117W	FtsH	26S proteasome regulatory subunit 6A (Tat-binding protein homolog 1) (TBP-1)		8031912±442327	7554086±705493	-0.0884863	NS		22
P52917	YPR173C	FtsH	Vacuolar protein sorting-associated protein 4 (DOA4-independent degradation protein 6) (Protein END13) (Vacuolar protein-targeting protein 10)		817366±184139	1054131±378393	0.366999	NS		3
P39925	YER017C	FtsH	Mitochondrial inner membrane m-AAA protease component YTA10 (EC 3.4.24.-) (EC 3.6.-.-) (ATPase family gene 3 protein) (Tat-binding homolog 10)	3.4.24.-; 3.6.-.-	1238146±529455	882824±382557	-0.487984	NS		3
Q01939	YGL048C	FtsH	26S proteasome regulatory subunit 8 homolog (Protein CIM3) (Protein SUG1) (Tat-binding protein TBY1)		18186801±1839310	19329225±1252389	0.0878919	NS		20
P40327	YDL007W	FtsH	26S proteasome regulatory subunit 4 homolog (Tat-binding homolog 5)		6421072±516232	6083108±695110	-0.0780055	NS		16
P18759	YBR080C	FtsH	Vesicular-fusion protein SEC18		2937972±313527	3198832±606383	0.122725	NS		12
P40341	YMR089C	FtsH	Mitochondrial inner membrane m-AAA protease component YTA12 (EC 3.4.24.-) (EC 3.6.-.-) (Tat-binding homolog 12)	3.4.24.-; 3.6.-.-	930467±101602	893797±159176	-0.0580077	NS		5
P32794	YLR397C	FtsH	ATPase family gene 2 protein (EC 3.6.4.10) (Diazaborine resistance gene 1 protein)	3.6.4.10	458727±113119	486735±147370	0.0855006	NS		3
P33298	YDR394W	FtsH	26S proteasome regulatory subunit 6B homolog (Protein YNT1) (Tat-binding homolog 2)		4940286±1382603	4700347±919104	-0.0718273	NS		10
P33299	YKL145W	FtsH	26S proteasome regulatory subunit 7 homolog (Protein CIM5) (Tat-binding homolog 3)		5898648±754238	5755623±838349	-0.0354123	NS		19
P32795	YPR024W	FtsH	Mitochondrial inner membrane i-AAA protease supercomplex subunit YME1 (EC 3.4.24.-) (Protein OSD1) (Tat-binding homolog 11) (Yeast mitochondrial escape protein 1)	3.4.24.-	775132±135783	780058±232961	0.0091392	NS	An increased rate of escape of mtDNA to the nucleus, no growth on nonfermentable carbon sources at 37 degrees Celsius, a cold-sensitive defect in growth on fermentable carbon sources, lethality in rho- (cytoplasmic petite) cells. {ECO:0000269|PubMed:8355690}.	4
P32916	YDR292C	FtsY	Signal recognition particle receptor subunit alpha homolog (SR-alpha) (Docking protein alpha) (DP-alpha)		227013±138554	201184±153995	-0.174258	NS		2
P08417	YPL262W	FumC	Fumarate hydratase, mitochondrial (Fumarase) (EC 4.2.1.2)	4.2.1.2	16788346±888863	14995521±1400297	-0.162928	0.0419571	Cells accumulate extracellular fumarate. {ECO:0000269|PubMed:1587456}.	21
P25039	YLR069C	FusA	Elongation factor G, mitochondrial (EF-Gmt) (Elongation factor G 1, mitochondrial) (mEF-G 1) (Elongation factor G1)		668600±66889	803737±231751	0.26558	NS		7
P32324	YOR133W	FusA	Elongation factor 2 (EF-2) (EC 3.6.5.-) (Eukaryotic elongation factor 2) (eEF2) (Ribosomal translocase) (Translation elongation factor 2)	3.6.5.-	508732444±26920272	500062783±23052309	-0.0247979	NS		70
P38067	YBR006W	GabD	Succinate-semialdehyde dehydrogenase [NADP(+)] (SSDH) (EC 1.2.1.16)	1.2.1.16	842940±133843	421626±96471	-0.999465	0.00176735		5
Q04792	YMR250W	GadA	Glutamate decarboxylase (GAD) (EC 4.1.1.15)	4.1.1.15	2423629±318106	1913897±294144	-0.340655	0.0334067		10
P00360	YJL052W	GapA	Glyceraldehyde-3-phosphate dehydrogenase 1 (GAPDH 1) (EC 1.2.1.12) (Triose-phosphate dehydrogenase 1)	1.2.1.12	279627475±51199360	221453587±27534239	-0.336502	0.050924	Does not affect growth when ethanol is used as carbon source but impairs growth when glucose is used as carbon source. {ECO:0000269|PubMed:2999100}.	22
P00359	YGR192C	GapA	Glyceraldehyde-3-phosphate dehydrogenase 3 (GAPDH 3) (EC 1.2.1.12) (Triose-phosphate dehydrogenase 1)	1.2.1.12	2718131969±220799706	2839789621±112425182	0.0631686	NS	Does not affect growth when ethanol is used as carbon source but reduces growth when glucose is used as carbon source. {ECO:0000269|PubMed:2999100}.	14
P00358	YJR009C	GapA	Glyceraldehyde-3-phosphate dehydrogenase 2 (GAPDH 2) (EC 1.2.1.12) (Triose-phosphate dehydrogenase 1)	1.2.1.12	123568950±47132674	95315054±41602671	-0.37454	NS	Does not affect growth when ethanol is used as carbon source but reduces growth when glucose is used as carbon source. {ECO:0000269|PubMed:2999100}.	8
P49095	YMR189W	GcvP	Glycine dehydrogenase (decarboxylating), mitochondrial (EC 1.4.4.2) (Glycine cleavage system P protein) (Glycine decarboxylase) (Glycine decarboxylase complex subunit P) (Glycine dehydrogenase (aminomethyl-transferring))	1.4.4.2	11104743±4763742	11733900±2565138	0.0795065	NS		19
P48015	YDR019C	GcvT	Aminomethyltransferase, mitochondrial (EC 2.1.2.10) (Glycine cleavage system T protein) (GCVT) (Glycine decarboxylase complex subunit T)	2.1.2.10	6119607±556068	5795285±828785	-0.0785595	NS		16
P07262	YOR375C	GdhA	NADP-specific glutamate dehydrogenase 1 (NADP-GDH 1) (EC 1.4.1.4) (NADP-dependent glutamate dehydrogenase 1)	1.4.1.4	23194172±3266902	37101931±7049299	0.677732	0.00864142		20
P53839	YNL274C	GhrB	Glyoxylate reductase 1 (EC 1.1.1.26) (EC 1.1.1.79) (EC 1.1.1.81)	1.1.1.26; 1.1.1.79; 1.1.1.81	7048325±1023260	6555212±936730	-0.104638	NS	Leads to higher biomass concentration after diauxic shift. {ECO:0000269|PubMed:17173333}.	12
P06738	YPR160W	GlgP	Glycogen phosphorylase (EC 2.4.1.1)	2.4.1.1	25756666±4630535	24240175±2412985	-0.0875458	NS	Decreases cellular phosphatidylcholine levels (PubMed:24146988). Growth on non-fermentable carbon sources is severely decreased (lactate or glycerol) (PubMed:24146988). Sensitive to sodium dodecyl sulfate, and sorbitol (PubMed:24146988). {ECO:0000269|PubMed:24146988}.	45
P14742	YKL104C	GlmS	Glutamine--fructose-6-phosphate aminotransferase [isomerizing] (GFAT) (EC 2.6.1.16) (D-fructose-6-phosphate amidotransferase) (Hexosephosphate aminotransferase)	2.6.1.16	30046141±6682816	23352465±3660484	-0.363605	NS		42
P46655	YGL245W	GlnS	Glutamate--tRNA ligase, cytoplasmic (EC 6.1.1.17) (Glutamyl-tRNA synthetase) ((c)ERS) (GluRS) (P85)	6.1.1.17	60022391±3869200	57523596±2955123	-0.0613469	NS		51
P13188	YOR168W	GlnS	Glutamine--tRNA ligase (EC 6.1.1.18) (Glutaminyl-tRNA synthetase) (GlnRS)	6.1.1.18	11764206±1987939	12362154±1894108	0.0715263	NS		35
P50107	YML004C	GloA	Glyoxalase I (Glx I) (EC 4.4.1.5) (Aldoketomutase) (Ketone-aldehyde mutase) (Methylglyoxalase) (S-D-lactoylglutathione methylglyoxal lyase) (actoylglutathione lyase)	4.4.1.5	1603057±159561	1322580±222477	-0.277471	0.0480668		6
Q05584	YDR272W	GloB	Hydroxyacylglutathione hydrolase, cytoplasmic isozyme (EC 3.1.2.6) (Glyoxalase II) (Glx II)	3.1.2.6	407939±93466	334001±72835	-0.288503	NS		4
P32191	YIL155C	GlpD	Glycerol-3-phosphate dehydrogenase, mitochondrial (GPD-M) (GPDH-M) (EC 1.1.5.3)	1.1.5.3	1684292±183023	1958863±172839	0.217874	0.0407837		14
Q12680	YDL171C	GltB	Glutamate synthase [NADH] (EC 1.4.1.14) (NADH-GOGAT)	1.4.1.14	6655316±1289486	5442795±600338	-0.290159	NS		23
P37292	YBR263W	GlyA	Serine hydroxymethyltransferase, mitochondrial (SHMT) (EC 2.1.2.1) (Glycine hydroxymethyltransferase) (Serine methylase)	2.1.2.1	16821546±772240	18800694±1414008	0.160476	0.0297565		25
P37291	YLR058C	GlyA	Serine hydroxymethyltransferase, cytosolic (SHMT) (EC 2.1.2.1) (Glycine hydroxymethyltransferase) (Serine methylase)	2.1.2.1	56429695±3261617	60388561±1991064	0.0978207	0.0465245		34
P38720	YHR183W	Gnd	6-phosphogluconate dehydrogenase, decarboxylating 1 (EC 1.1.1.44)	1.1.1.44	69306084±11444953	76543490±11333160	0.143298	NS		29
P41921	YPL091W	Gor	Glutathione reductase (GR) (GRase) (EC 1.8.1.7)	1.8.1.7	10254393±1147666	8322631±819399	-0.301131	0.0234362	Impairs glutathione reductase activity. {ECO:0000269|PubMed:7737505}.	16
Q12008	YDL021W	GpmA	Phosphoglycerate mutase 2 (PGAM 2) (EC 5.4.2.11) (BPG-dependent PGAM 2) (MPGM 2) (Phosphoglyceromutase 2)	5.4.2.11	765930±242224	539351±176773	-0.505989	NS	Sensitive to sodium dodecyl sulfate. {ECO:0000269|PubMed:24146988}.	5
P00950	YKL152C	GpmA	Phosphoglycerate mutase 1 (PGAM 1) (EC 5.4.2.11) (BPG-dependent PGAM 1) (MPGM 1) (Phosphoglyceromutase 1)	5.4.2.11	465557651±39128981	452585425±37099752	-0.0407697	NS		29
Q00055	YDL022W	GpsA	Glycerol-3-phosphate dehydrogenase [NAD(+)] 1 (EC 1.1.1.8)	1.1.1.8	10752488±1489292	6790859±339576	-0.663005	0.00172361		15
P19882	YLR259C	GroL	Heat shock protein 60, mitochondrial (CPN60) (P66) (Stimulator factor I 66 kDa component)		164701840±21530516	198136752±38564112	0.26664	NS		52
Q02784	YPL059W	GrxD	Monothiol glutaredoxin-5, mitochondrial		3549690±430320	4119624±740822	0.21482	NS		6
Q03835	YDR098C	GrxD	Monothiol glutaredoxin-3		2215171±400231	1991710±349438	-0.153411	NS		3
P38625	YMR217W	GuaA	GMP synthase [glutamine-hydrolyzing] (EC 6.3.5.2) (GMP synthetase) (Glutamine amidotransferase)	6.3.5.2	24473024±1231524	19553960±901489	-0.323732	0.000541742		30
P50094	YML056C	GuaB	Inosine-5'-monophosphate dehydrogenase 4 (IMP dehydrogenase 4) (IMPD 4) (IMPDH 4) (EC 1.1.1.205)	1.1.1.205	42575549±2220561	39669357±1611843	-0.102	0.0436791		17
P50095	YLR432W	GuaB	Inosine-5'-monophosphate dehydrogenase 3 (IMP dehydrogenase 3) (IMPD 3) (IMPDH 3) (EC 1.1.1.205)	1.1.1.205	27438969±1810706	24864643±2234142	-0.142131	NS		8
P38697	YHR216W	GuaB	Inosine-5'-monophosphate dehydrogenase 2 (IMP dehydrogenase 2) (IMPD 2) (IMPDH 2) (EC 1.1.1.205)	1.1.1.205	7448103±524839	6604188±1293091	-0.173492	NS		6
P05373	YGL040C	HemB	Delta-aminolevulinic acid dehydratase (ALADH) (EC 4.2.1.24) (Porphobilinogen synthase)	4.2.1.24	5252863±478212	5223167±1043021	-0.00817901	NS		11
P28789	YDL205C	HemC	Porphobilinogen deaminase (PBG) (EC 2.5.1.61) (Hydroxymethylbilane synthase) (HMBS) (Pre-uroporphyrinogen synthase)	2.5.1.61	295399±86616	362233±104092	0.294254	NS		4
P32347	YDR047W	HemE	Uroporphyrinogen decarboxylase (UPD) (URO-D) (EC 4.1.1.37)	4.1.1.37	241631±67418	218912±37544	-0.142451	NS		3
P11353	YDR044W	HemF	Oxygen-dependent coproporphyrinogen-III oxidase (COX) (Coprogen oxidase) (Coproporphyrinogenase) (EC 1.3.3.3)	1.3.3.3	287577±157464	262927±154063	-0.129284	NS		3
P00815	YCL030C	HisD	Histidine biosynthesis trifunctional protein [Includes: Phosphoribosyl-AMP cyclohydrolase (EC 3.5.4.19); Phosphoribosyl-ATP pyrophosphohydrolase (EC 3.6.1.31); Histidinol dehydrogenase (HDH) (EC 1.1.1.23)]	1.1.1.23; 3.5.4.19; 3.6.1.31	20341483±3848457	12147090±1277880	-0.743814	0.00553393		28
P33734	YBR248C	HisH	Imidazole glycerol phosphate synthase hisHF (IGP synthase) (IGPS) (ImGP synthase) (EC 4.3.2.10) [Includes: Glutaminase (EC 3.5.1.2); Cyclase]	3.5.1.2; 4.3.2.10	5852017±853051	4177053±589355	-0.486448	0.01282		17
Q04217	YMR128W	HrpA	Probable ATP-dependent RNA helicase DHR1 (EC 3.6.4.13) (DEAH box RNA helicase DHR1) (Extracellular mutant protein 16)	3.6.4.13	79010±88506	31847±19815	-1.31086	NS		3
P53131	YGL120C	HrpA	Pre-mRNA-splicing factor ATP-dependent RNA helicase PRP43 (EC 3.6.4.13) (Helicase JA1)	3.6.4.13	2456584±726020	2022725±817156	-0.280353	NS		13
P32590	YBR169C	HscA	Heat shock protein homolog SSE2		5998701±682395	4416943±240391	-0.441602	0.00388937		23
P32589	YPL106C	HscA	Heat shock protein homolog SSE1 (Chaperone protein MSI3)		115542637±4346530	114544901±10042976	-0.0125121	NS		48
P15108	YMR186W	HtpG	ATP-dependent molecular chaperone HSC82 (82 kDa heat shock cognate protein) (Heat shock protein Hsp90 constitutive isoform)		209127299±17504992	226373867±16096134	0.114326	NS		13
P02829	YPL240C	HtpG	ATP-dependent molecular chaperone HSP82 (82 kDa heat shock protein) (Heat shock protein Hsp90 heat-inducible isoform)		11877532±1543305	11575112±482946	-0.0372089	NS		9
P15496	YPL117C	Idi	Isopentenyl-diphosphate delta-isomerase (EC 5.3.3.2) (Isopentenyl pyrophosphate isomerase) (IPP isomerase)	5.3.3.2	8826468±1238453	8027945±981349	-0.136806	NS		14
P09436	YBL076C	IleS	Isoleucine--tRNA ligase, cytoplasmic (EC 6.1.1.5) (Isoleucyl-tRNA synthetase) (IleRS)	6.1.1.5	34188704±9675372	32896067±7025962	-0.0556046	NS		60
P00927	YER086W	IlvA	Threonine dehydratase, mitochondrial (EC 4.3.1.19) (Threonine deaminase)	4.3.1.19	11719517±403413	11448489±1333773	-0.0337559	NS		28
P39522	YJR016C	IlvD	Dihydroxy-acid dehydratase, mitochondrial (DAD) (EC 4.2.1.9)	4.2.1.9	25950011±1791497	25086889±1247523	-0.0488016	NS	Strongly reduces the iron responsiveness of expression of LEU1 by affecting the synthesis of alpha-isopropylmalate. {ECO:0000269|PubMed:20008079}.	32
P07342	YMR108W	IlvI	Acetolactate synthase catalytic subunit, mitochondrial (EC 2.2.1.6) (Acetohydroxy-acid synthase catalytic subunit) (AHAS) (ALS)	2.2.1.6	41004332±2101095	43448378±3711847	0.083526	NS		33
P39730	YAL035W	InfB	Eukaryotic translation initiation factor 5B (eIF-5B) (EC 3.6.5.3) (Translation initiation factor IF-2)	3.6.5.3	11735198±1587969	12105391±1916432	0.0448075	NS		29
P25374	YCL017C	IscS	Cysteine desulfurase, mitochondrial (EC 2.8.1.7) (tRNA-splicing protein SPL1)	2.8.1.7	3541647±274536	4054916±2694567	0.195252	NS	Impairs cysteine desulfurase activity of mitochondria. Leads to strong accumulation of free iron, not bound to heme or Fe/S clusters, in mitochondria, as well as to decreased amounts of the mitochondrial Fe/S proteins including aconitase and succinate dehydrogenase. Leads also to accumulation of 5-methoxycarbonylmethyluridine (mcm5U) and a concomitant decrease in 5-methoxycarbonylmethyl-2-thiouri…	7
P18900	YBR003W	IspB	Hexaprenyl pyrophosphate synthase, mitochondrial (HPS) (EC 2.5.1.-)	2.5.1.-	375748±152228	177348±145622	-1.08318	NS		2
P06115	YGR088W	KatE	Catalase T (EC 1.11.1.6)	1.11.1.6	1161093±185619	451021±154013	-1.36422	0.000794847		8
P28834	YNL037C	LeuB	Isocitrate dehydrogenase [NAD] subunit 1, mitochondrial (EC 1.1.1.41) (Isocitric dehydrogenase) (NAD(+)-specific ICDH)	1.1.1.41	9092787±869800	10139556±1007815	0.1572	NS		17
P07264	YGL009C	LeuC	3-isopropylmalate dehydratase (EC 4.2.1.33) (Alpha-IPM isomerase) (IPMI) (Isopropylmalate isomerase)	4.2.1.33	23969668±960735	24069526±1615543	0.00599783	NS		40
P00175	YML054C	LldD	L-lactate dehydrogenase (cytochrome) (EC 1.1.2.3) (Cytochrome b2) (Flavocytochrome b2) (FCB2) (L-lactate ferricytochrome c oxidoreductase) (L-LCR)	1.1.2.3	8631473±547588	9698588±592886	0.168168	0.0254313	Inactivation of this gene leads to a deficiency in L-lactate dehydrogenase activity and consequently to the inability to use L-lactate as a sole source of carbon. {ECO:0000269|PubMed:3004948}.	23
P36775	YBL022C	Lon	Lon protease homolog, mitochondrial (EC 3.4.21.53)	3.4.21.53	3164345±145773	3367855±634819	0.0899229	NS		10
P09624	YFL018C	Lpd	Dihydrolipoyl dehydrogenase, mitochondrial (DLD) (EC 1.8.1.4) (2-oxoglutarate dehydrogenase complex component E3) (OGDC-E3) (OGDHC subunit E3) (Alpha-ketoglutarate dehydrogenase complex subunit E3) (alpha-KGDHC subunit E3) (Dihydrolipoamide dehydrogenase) (Dihydrolipoamide:NAD(+) oxidoreductase) (Glycine decarboxylase complex subunit L) (GDC subunit L) (Lipoamide dehydrogenase component of pyruva…	1.8.1.4	13274944±2019113	13551170±1360704	0.0297116	NS		26
P37303	YEL046C	LtaE	Low specificity L-threonine aldolase (Low specificity L-TA) (TA) (EC 4.1.2.48)	4.1.2.48	10288863±499337	3891031±1242759	-1.40286	3.88994e-05		15
P15180	YDR037W	LysU	Lysine--tRNA ligase, cytoplasmic (EC 6.1.1.6) (Lysyl-tRNA synthetase) (LysRS)	6.1.1.6	39362443±2334106	36443720±2717682	-0.11115	NS		33
P36013	YKL029C	MaeA	NAD-dependent malic enzyme, mitochondrial (NAD-ME) (EC 1.1.1.38)	1.1.1.38	4681152±422069	4084890±791859	-0.196566	NS		17
P29952	YER003C	ManA	Mannose-6-phosphate isomerase (EC 5.3.1.8) (Phosphohexomutase) (Phosphomannose isomerase) (PMI)	5.3.1.8	18271542±2040689	18178137±1455048	-0.0073941	NS		22
Q01662	YLR244C	Map	Methionine aminopeptidase 1 (MAP 1) (MetAP 1) (EC 3.4.11.18) (Peptidase M 1)	3.4.11.18	4623960±247815	4274402±330285	-0.113406	NS		12
P17505	YKL085W	Mdh	Malate dehydrogenase, mitochondrial (EC 1.1.1.37)	1.1.1.37	38724128±4530378	46377772±7572907	0.260201	NS		22
P32419	YDL078C	Mdh	Malate dehydrogenase, peroxisomal (EC 1.1.1.37)	1.1.1.37	7416018±829272	7049749±702621	-0.0730729	NS		19
P32386	YLL048C	MdlB	ATP-dependent bile acid permease		1227116±245130	927513±202838	-0.403832	NS		5
P39109	YDR135C	MdlB	Metal resistance protein YCF1 (ABC-type Cd(2+) transporter) (EC 7.2.2.2) (ABC-type glutathione-S-conjugate transporter) (EC 7.6.2.3) (Yeast cadmium factor 1)	7.2.2.2; 7.6.2.3	1507856±234910	1255734±232328	-0.263967	NS		7
P53049	YGR281W	MdlB	Oligomycin resistance ATP-dependent permease YOR1 (ABC transporter YOR1) (ABC-type Cd(2+) transporter) (EC 7.2.2.2) (ABC-type glutathione-S-conjugate transporter) (EC 7.6.2.3) (Yeast oligomycin resistance protein 1)	7.2.2.2; 7.6.2.3	297943±118066	298533±69548	0.00285375	NS		2
P31373	YAL012W	MetB	Cystathionine gamma-lyase (gamma-CTLase) (EC 4.4.1.1) (Gamma-cystathionase) (Sulfur transfer protein 1)	4.4.1.1	80445118±10937193	63250724±3225689	-0.346923	0.0168309		22
P05694	YER091C	MetE	5-methyltetrahydropteroyltriglutamate--homocysteine methyltransferase (EC 2.1.1.14) (Cobalamin-independent methionine synthase) (Delta-P8 protein) (Methionine synthase, vitamin-B12 independent isozyme)	2.1.1.14	175478884±4673519	157248440±19541852	-0.158252	NS		55
P53128	YGL125W	MetF	Methylenetetrahydrofolate reductase 2 (EC 1.5.1.53) (YmL45)	1.5.1.53	207428±123459	157528±54408	-0.396997	NS		2
P19358	YDR502C	MetK	S-adenosylmethionine synthase 2 (AdoMet synthase 2) (EC 2.5.1.6) (Methionine adenosyltransferase 2) (MAT 2)	2.5.1.6	76513045±1626786	73401469±5262549	-0.0598968	NS		16
P10659	YLR180W	MetK	S-adenosylmethionine synthase 1 (AdoMet synthase 1) (EC 2.5.1.6) (Methionine adenosyltransferase 1) (MAT 1)	2.5.1.6	16200046±1485951	17118974±1649183	0.0795983	NS		13
P31116	YJR139C	MetL	Homoserine dehydrogenase (HDH) (EC 1.1.1.3)	1.1.1.3	57350544±4929215	54831004±4303017	-0.0648153	NS		27
P33302	YOR153W	MetN	Pleiotropic ABC efflux transporter of multiple drugs (Pleiotropic drug resistance protein 5) (Suppressor of toxicity of sporidesmin)		246496±122692	303245±111676	0.298918	NS		2
P05030	YGL008C	MgtA	Plasma membrane ATPase 1 (EC 7.1.2.1) (Proton pump 1)	7.1.2.1	173651532±29045833	150158811±20605937	-0.209706	NS		45
Q08985	YPL273W	MmuM	Homocysteine S-methyltransferase 2 (EC 2.1.1.10) (S-adenosylmethionine metabolism protein 4) (S-methylmethionine:homocysteine methyltransferase 2) (SMM:Hcy S-methyltransferase 2)	2.1.1.10	5562740±495112	5007238±693975	-0.151781	NS		11
P33311	YPL270W	MsbA	ATP-dependent permease MDL2, mitochondrial (Multidrug resistance-like protein 2)		289891±167878	473010±212709	0.706359	NS		2
P32614	YEL047C	NadB	Fumarate reductase 1 (FRDS1) (EC 1.3.1.6) (FAD-dependent oxidoreductase) (NADH-dependent fumarate reductase) (Soluble fumarate reductase, cytoplasmic isozyme)	1.3.1.6	19801448±1421412	19381348±2600053	-0.030937	NS		27
P43619	YFR047C	NadC	Nicotinate-nucleotide pyrophosphorylase [carboxylating] (EC 2.4.2.19) (Quinolinate phosphoribosyltransferase [decarboxylating]) (QAPRTase)	2.4.2.19	1818071±446987	1336587±288057	-0.443855	NS		6
Q06892	YPL188W	NadK	NADH kinase POS5, mitochondrial (EC 2.7.1.86)	2.7.1.86	16749±16923	65501±32701	1.96741	0.0254313		3
P36010	YKL067W	Ndk	Nucleoside diphosphate kinase (NDK) (NDP kinase) (EC 2.7.4.6)	2.7.4.6	19932903±3539132	20646096±2724171	0.0507171	NS		11
P41816	YPL171C	NemA	NADPH dehydrogenase 3 (EC 1.6.99.1) (Old yellow enzyme 3)	1.6.99.1	15666195±3083597	10341418±2398937	-0.599221	0.023552		18
Q03558	YHR179W	NemA	NADPH dehydrogenase 2 (EC 1.6.99.1) (Old yellow enzyme 2)	1.6.99.1	51441677±6870977	43983926±4631399	-0.225961	NS		29
P22936	YKL114C	Nfo	Apurinic-apyrimidinic endonuclease 1 (AP endonuclease 1) (EC 3.1.21.-)	3.1.21.-	222669±143965	200316±58356	-0.152624	NS		2
P21524	YER070W	NrdA	Ribonucleoside-diphosphate reductase large chain 1 (EC 1.17.4.1) (Ribonucleotide reductase R1 subunit 1) (Ribonucleotide reductase large subunit 1)	1.17.4.1	18693968±1607886	12243691±1570623	-0.610534	0.000928083		16
P54964	YLR059C	Orn	Oligoribonuclease, mitochondrial (EC 3.1.15.-)	3.1.15.-	459676±101254	356022±73059	-0.368651	NS		3
P38426	YMR261C	OtsA	Trehalose synthase complex regulatory subunit TPS3 (Alpha,alpha-trehalose-phosphate synthase [UDP-forming] 115 kDa subunit)		2381029±156382	2787918±424816	0.227603	NS		7
Q00764	YBR126C	OtsA	Alpha,alpha-trehalose-phosphate synthase [UDP-forming] 56 kDa subunit (EC 2.4.1.15) (General glucose sensor subunit 1) (Glycogen metabolism control protein GLC6) (Trehalose synthase complex catalytic subunit TPS1) (Trehalose-6-phosphate synthase) (UDP-glucose-glucosephosphate glucosyltransferase)	2.4.1.15	11098014±1669412	10875266±1270077	-0.0292508	NS		25
P38427	YML100W	OtsA	Trehalose synthase complex regulatory subunit TSL1 (Alpha,alpha-trehalose-phosphate synthase [UDP-forming] 123 kDa subunit)		4453203±523533	4357309±782756	-0.031406	NS		19
P00937	YKL211C	PabA	Multifunctional tryptophan biosynthesis protein [Includes: Anthranilate synthase component 2 (AS) (EC 4.1.3.27) (Anthranilate synthase, glutamine amidotransferase component); Indole-3-glycerol phosphate synthase (EC 4.1.1.48) (PRAI)]	4.1.1.48; 4.1.3.27	10987899±3614631	11293103±3876079	0.0395264	NS		17
P40459	YIL145C	PanC	Pantoate--beta-alanine ligase (EC 6.3.2.1) (Pantoate-activating enzyme) (Pantothenate synthetase)	6.3.2.1	302636±41174	226247±81981	-0.419685	NS		2
P38787	YHR063C	PanE	2-dehydropantoate 2-reductase (EC 1.1.1.169) (Ketopantoate reductase) (KPA reductase) (KPR)	1.1.1.169	2210220±298731	1783672±211662	-0.309339	0.0342729		9
P06786	YNL088W	ParE	DNA topoisomerase 2 (EC 5.6.2.2) (DNA topoisomerase II)	5.6.2.2	998269±146110	795657±79746	-0.327281	0.0302823		8
P17649	YGR019W	PatA	4-aminobutyrate aminotransferase (EC 2.6.1.19) (GABA aminotransferase) (GABA-AT) (Gamma-amino-N-butyrate transaminase) (GABA transaminase)	2.6.1.19	5938718±854980	4337657±435442	-0.453235	0.0115011		16
P10963	YKR097W	Pck	Phosphoenolpyruvate carboxykinase (ATP) (EC 4.1.1.49)	4.1.1.49	3470219±628921	3232356±750638	-0.10244	NS		8
P21269	YER168C	PcnB	CCA tRNA nucleotidyltransferase, mitochondrial (EC 2.7.7.72) (CCA-adding enzyme) (tRNA CCA-pyrophosphorylase) (tRNA adenylyltransferase) (tRNA nucleotidyltransferase)	2.7.7.72	63957±73739	95848±35198	0.583644	NS		2
P43590	YFR006W	PepP	Uncharacterized peptidase YFR006W (EC 3.4.-.-)	3.4.-.-	2423504±548240	2293142±248178	-0.0797687	NS		9
P16862	YMR205C	PfkA	ATP-dependent 6-phosphofructokinase subunit beta (EC 2.7.1.11) (ATP-dependent 6-phosphofructokinase) (ATP-PFK) (Phosphofructokinase 2) (Phosphohexokinase)	2.7.1.11	72279529±6193665	80332686±3409693	0.1524	0.0359501		46
P16861	YGR240C	PfkA	ATP-dependent 6-phosphofructokinase subunit alpha (EC 2.7.1.11) (ATP-dependent 6-phosphofructokinase) (ATP-PFK) (Phosphofructokinase 1) (Phosphohexokinase)	2.7.1.11	72276610±3430963	73790130±2349038	0.029899	NS		56
P12709	YBR196C	Pgi	Glucose-6-phosphate isomerase (GPI) (EC 5.3.1.9) (Phosphoglucose isomerase) (PGI) (Phosphohexose isomerase) (PHI)	5.3.1.9	194274903±34053258	204581916±24986578	0.0745791	NS		31
P00560	YCR012W	Pgk	Phosphoglycerate kinase (EC 2.7.2.3)	2.7.2.3	1498922843±65097425	1497550045±104101523	-0.00132191	NS		60
P53184	YGL037C	PncA	Nicotinamidase (EC 3.5.1.19) (Nicotinamide deamidase) (NAMase)	3.5.1.19	12015851±787882	11459824±1432414	-0.068354	NS		9
P39683	YOR209C	PncB	Nicotinate phosphoribosyltransferase (NAPRTase) (EC 6.3.4.21)	6.3.4.21	7027969±739216	6012003±845349	-0.225262	NS		18
P35176	YDR304C	PpiB	Peptidyl-prolyl cis-trans isomerase D (PPIase D) (EC 5.2.1.8) (Cyclophilin D) (Cyclosporin-sensitive proline rotamase 5) (Rotamase D)	5.2.1.8	1593712±174331	1764245±505418	0.14666	NS		6
P25375	YCL057W	PrlC	Saccharolysin (EC 3.4.24.37) (Oligopeptidase YSCD) (Protease D) (Proteinase yscD)	3.4.24.37	1515080±514429	1391939±350379	-0.122298	NS		12
P54885	YOR323C	ProA	Gamma-glutamyl phosphate reductase (GPR) (EC 1.2.1.41) (Glutamate-5-semialdehyde dehydrogenase) (GSA dehydrogenase) (Glutamyl-gamma-semialdehyde dehydrogenase)	1.2.1.41	1416721±293353	1006888±198942	-0.492652	0.0349655		10
P32264	YDR300C	ProB	Glutamate 5-kinase (GK) (EC 2.7.2.11) (Gamma-glutamyl kinase)	2.7.2.11	217166±52670	258883±105246	0.253505	NS		5
P32263	YER023W	ProC	Pyrroline-5-carboxylate reductase (P5C reductase) (P5CR) (EC 1.5.1.2)	1.5.1.2	9082065±486538	9273196±936952	0.0300462	NS		14
P38689	YHL011C	Prs	Ribose-phosphate pyrophosphokinase 3 (EC 2.7.6.1) (Phosphoribosyl pyrophosphate synthase 3)	2.7.6.1	4033843±343701	3593156±272589	-0.166903	0.0505108	Cells fail to arrest in G1, cells remain budded and a significant fraction has a G2 DNA content. In such conditions, deletion mutants have a disorganized actin cytoskeleton and actin accumulates in one or two intensely staining clumps per cell. Deletion mutants also show defects in ion homeostasis and cell integrity. They fail to grow on medium containing 1.0 M NaCl, 5 mM caffeine or when incubat…	8
P32895	YKL181W	Prs	Ribose-phosphate pyrophosphokinase 1 (EC 2.7.6.1) (Phosphoribosyl pyrophosphate synthase 1)	2.7.6.1	3957664±297624	3896303±238520	-0.0225433	NS		12
P38620	YER099C	Prs	Ribose-phosphate pyrophosphokinase 2 (EC 2.7.6.1) (Phosphoribosyl pyrophosphate synthase 2)	2.7.6.1	828312±157806	785214±387011	-0.0770896	NS		4
P80210	YNL220W	PurA	Adenylosuccinate synthetase (AMPSase) (AS-synthetase) (AdSS) (EC 6.3.4.4) (IMP--aspartate ligase)	6.3.4.4	11233765±1677901	6901123±952784	-0.702938	0.00357821		22
P07244	YGL234W	PurD	Bifunctional purine biosynthetic protein ADE5,7 [Includes: Phosphoribosylamine--glycine ligase (EC 6.3.4.13) (Glycinamide ribonucleotide synthetase) (GAR synthetase) (GARS) (Phosphoribosylglycinamide synthetase); Phosphoribosylformylglycinamidine cyclo-ligase (EC 6.3.3.1) (AIR synthase) (AIR synthetase) (AIRS) (Phosphoribosyl-aminoimidazole synthetase)]	6.3.3.1; 6.3.4.13	22294032±1630408	12733063±1427019	-0.808078	5.74973e-05		34
P04046	YMR300C	PurF	Amidophosphoribosyltransferase (ATase) (EC 2.4.2.14) (Glutamine phosphoribosylpyrophosphate amidotransferase)	2.4.2.14	3890063±403660	2912847±478836	-0.417364	0.0150163		16
P38009	YMR120C	PurH	Bifunctional purine biosynthesis protein ADE17 [Includes: Phosphoribosylaminoimidazolecarboxamide formyltransferase (EC 2.1.2.3) (5-aminoimidazole-4-carboxamide ribonucleotide formyltransferase) (AICAR transformylase); Inosine 5'-monophosphate cyclohydrolase (IMP cyclohydrolase) (EC 3.5.4.10) (ATIC) (IMP synthase) (Inosinicase)]	2.1.2.3; 3.5.4.10	797219±193102	397752±151918	-1.0031	0.012486	Simultaneous knockout of ADE16 leads to adenine and histidine auxotrophy. {ECO:0000269|PubMed:10877846, ECO:0000269|PubMed:9143321}.	5
P54113	YLR028C	PurH	Bifunctional purine biosynthesis protein ADE16 [Includes: Phosphoribosylaminoimidazolecarboxamide formyltransferase (EC 2.1.2.3) (5-aminoimidazole-4-carboxamide ribonucleotide formyltransferase) (AICAR transformylase); Inosine 5'-monophosphate cyclohydrolase (IMP cyclohydrolase) (EC 3.5.4.10) (ATIC) (IMP synthase) (Inosinicase)]	2.1.2.3; 3.5.4.10	13139417±1010062	11659603±745344	-0.172383	0.0333045	Simultaneous knockout of ADE17 leads to adenine and histidine auxotrophy. {ECO:0000269|PubMed:10877846, ECO:0000269|PubMed:9143321}.	23
P38972	YGR061C	PurL	Phosphoribosylformylglycinamidine synthase (FGAM synthase) (FGAMS) (EC 6.3.5.3) (Formylglycinamide ribonucleotide amidotransferase) (FGAR amidotransferase) (FGAR-AT) (Formylglycinamide ribotide amidotransferase)	6.3.5.3	61353596±8710789	58922988±4094986	-0.0583173	NS		53
P04161	YDR408C	PurN	Phosphoribosylglycinamide formyltransferase (EC 2.1.2.2) (5'-phosphoribosylglycinamide transformylase) (GAR transformylase) (GART)	2.1.2.2	292581±42288	238347±116705	-0.295771	NS		3
P54115	YPL061W	PuuC	Magnesium-activated aldehyde dehydrogenase, cytosolic (EC 1.2.1.-) (EC 1.2.1.4) (Mg(2+)-activated acetaldehyde dehydrogenase) (Mg(2+)-ACDH)	1.2.1.-; 1.2.1.4	98868000±4414986	61218085±5403957	-0.691546	1.58292e-05		41
P47771	YMR170C	PuuC	Aldehyde dehydrogenase [NAD(P)+] 1 (EC 1.2.1.3)	1.2.1.3	3757480±463663	2732053±553005	-0.45978	0.0209837		6
P54114	YMR169C	PuuC	Aldehyde dehydrogenase [NAD(P)+] 2 (EC 1.2.1.3)	1.2.1.3	642015±238022	253311±138420	-1.3417	0.0212305		3
P40047	YER073W	PuuC	Aldehyde dehydrogenase 5, mitochondrial (EC 1.2.1.-) (EC 1.2.1.4)	1.2.1.-; 1.2.1.4	3667039±197965	4072117±380006	0.151163	NS		10
P52489	YOR347C	PykF	Pyruvate kinase 2 (PK 2) (EC 2.7.1.40)	2.7.1.40	126166±140039	231561±216192	0.876071	NS		2
P00549	YAL038W	PykF	Pyruvate kinase 1 (PK 1) (EC 2.7.1.40) (cell division cycle protein 19)	2.7.1.40	1137052267±62044566	1139174095±82745596	0.00268967	NS		54
P20051	YLR420W	PyrC	Dihydroorotase (DHOase) (EC 3.5.2.3)	3.5.2.3	1962427±279341	1860366±391427	-0.0770521	NS		7
P13298	YML106W	PyrE	Orotate phosphoribosyltransferase 1 (OPRT 1) (OPRTase 1) (EC 2.4.2.10)	2.4.2.10	8548528±1513186	7569001±1177384	-0.175573	NS		11
P28274	YBL039C	PyrG	CTP synthase 1 (EC 6.3.4.2) (CTP synthetase 1) (UTP--ammonia ligase 1)	6.3.4.2	8647731±866013	6690806±1294809	-0.370142	0.0285843		20
P38627	YJR103W	PyrG	CTP synthase 2 (EC 6.3.4.2) (CTP synthetase 2) (UTP--ammonia ligase 2)	6.3.4.2	4979494±1118872	4197825±2084247	-0.246357	NS		14
P38144	YBR245C	RapA	ISWI chromatin-remodeling complex ATPase ISW1 (EC 3.6.4.-)	3.6.4.-	3657044±552073	199594±83968	-4.19554	8.43867e-06		2
P47119	YJR069C	RdgB	Inosine triphosphate pyrophosphatase (ITPase) (Inosine triphosphatase) (EC 3.6.1.9) (Hydroxylaminopurine sensitivity protein 1) (Non-canonical purine NTP pyrophosphatase) (Non-standard purine NTP pyrophosphatase) (Nucleoside-triphosphate diphosphatase) (Nucleoside-triphosphate pyrophosphatase) (NTPase)	3.6.1.9	1924176±224390	2027193±259836	0.0752429	NS		11
P41940	YDL055C	RfbA	Mannose-1-phosphate guanyltransferase (EC 2.7.7.13) (ATP-mannose-1-phosphate guanylyltransferase) (GDP-mannose pyrophosphorylase) (NDP-hexose pyrophosphorylase)	2.7.7.13	107139805±6559646	112404832±8965587	0.0692095	NS		31
P24783	YNL112W	RhlE	ATP-dependent RNA helicase DBP2 (EC 3.6.4.13) (DEAD box protein 2) (p68-like protein)	3.6.4.13	8406736±457725	5716855±386166	-0.556324	5.26348e-05	Results in defective assembly of nuclear mRNPs. {ECO:0000269|PubMed:23721653}.	21
P20447	YGL078C	RhlE	ATP-dependent RNA helicase DBP3 (EC 3.6.4.13) (DEAD box protein 3) (Helicase CA3)	3.6.4.13	3945230±171347	2754702±312052	-0.518213	0.000430919		19
P38712	YHR065C	RhlE	ATP-dependent rRNA helicase RRP3 (EC 3.6.4.13) (Ribosomal RNA-processing protein 3)	3.6.4.13	699760±248210	466343±232548	-0.585469	NS	Leads to improper processing of 35S precursor rRNA. {ECO:0000269|PubMed:8774901}.	5
P06634	YOR204W	RhlE	ATP-dependent RNA helicase DED1 (EC 3.6.4.13) (DEAD box protein 1) (Defines essential domain protein 1)	3.6.4.13	24322939±3007412	22384015±1672033	-0.119849	NS		30
P39517	YDL160C	RhlE	ATP-dependent RNA helicase DHH1 (EC 3.6.4.13) (DExD/H-box helicase 1)	3.6.4.13	4345491±476558	4630455±278666	0.0916349	NS	Leads to an increased in autophagy flux (PubMed:26098573). Causes an accumulation of ATG3, ATG7, ATG8, ATG19, ATG20, ATG22 and SNX4/ATG24 transcripts in nutrient-replete conditions (PubMed:26098573). {ECO:0000269|PubMed:26098573}.	13
Q03532	YMR290C	RhlE	ATP-dependent RNA helicase HAS1 (EC 3.6.4.13) (Helicase associated with SET1 protein 1)	3.6.4.13	1112165±274511	980845±185693	-0.181273	NS		7
P20449	YOR046C	RhlE	ATP-dependent RNA helicase DBP5 (EC 3.6.4.13) (DEAD box protein 5) (Helicase CA5/6) (Ribonucleic acid-trafficking protein 8)	3.6.4.13	5217839±509114	5008889±465246	-0.0589617	NS		16
P15424	YDR194C	RhlE	ATP-dependent RNA helicase MSS116, mitochondrial (EC 3.6.4.13)	3.6.4.13	366271±139201	340344±131001	-0.10592	NS		5
P38066	YBL033C	RibA	GTP cyclohydrolase-2 (EC 3.5.4.25) (GTP cyclohydrolase II)	3.5.4.25	442266±130023	226090±57697	-0.968018	0.0163597		3
Q99258	YDR487C	RibB	3,4-dihydroxy-2-butanone 4-phosphate synthase (DHBP synthase) (EC 4.1.99.12)	4.1.99.12	4703321±1033491	3766155±469475	-0.320587	NS		11
P38145	YBR256C	RibC	Riboflavin synthase (RS) (EC 2.5.1.9)	2.5.1.9	281502±59070	250146±44457	-0.170374	NS		2
P33753	YKR056W	RlmD	tRNA (uracil(54)-C(5))-methyltransferase (EC 2.1.1.35) (Transfer RNA methyltransferase 2) (tRNA(m5U54)-methyltransferase)	2.1.1.35	262437±73551	165699±38020	-0.663406	0.0340615		2
Q08162	YOL021C	Rnr	Exosome complex exonuclease DIS3 (EC 3.1.13.-) (EC 3.1.26.-) (Chromosome disjunction protein 3) (Ribosomal RNA-processing protein 44)	3.1.13.-; 3.1.26.-	2409057±2296114	2699438±3331589	0.16419	NS		4
P46969	YJL121C	Rpe	Ribulose-phosphate 3-epimerase (EC 5.1.3.1) (Pentose-5-phosphate 3-epimerase) (PPE) (RPE)	5.1.3.1	2361498±150910	2078570±135650	-0.184111	0.0217332		7
P0CX45	YFR031C-A	RplB	Large ribosomal subunit protein uL2A (60S ribosomal protein L2-A) (L5) (RP8) (YL6)		90768088±20848753	88420498±13401142	-0.0378043	NS		21
P53875	YNL185C	RplK	Large ribosomal subunit protein uL11m (54S ribosomal protein L19, mitochondrial) (YmL19)		3718526±246086	2612977±279174	-0.509037	0.000767661		3
P53163	YGL068W	RplL	Large ribosomal subunit protein bL12m (54S ribosomal protein L12, mitochondrial) (Mitochondrial-nucleoid protein 1)		4099933±518291	5168013±993555	0.334009	NS		6
P08518	YOR151C	RpoB	DNA-directed RNA polymerase II subunit RPB2 (RNA polymerase II subunit 2) (EC 2.7.7.6) (B150) (DNA-directed RNA polymerase II 140 kDa polypeptide)	2.7.7.6	3996845±680963	2944181±255267	-0.440995	0.0197817		18
P04050	YDL140C	RpoC	DNA-directed RNA polymerase II subunit RPB1 (RNA polymerase II subunit 1) (RNA polymerase II subunit B1) (EC 2.7.7.6) (DNA-directed RNA polymerase III largest subunit) (RNA polymerase II subunit B220)	2.7.7.6	4846283±485414	4039926±499719	-0.26255	0.0349084		22
P10964	YOR341W	RpoC	DNA-directed RNA polymerase I subunit RPA190 (EC 2.7.7.6) (DNA-directed RNA polymerase I 190 kDa polypeptide) (A190) (DNA-directed RNA polymerase I largest subunit)	2.7.7.6	4035770±1068524	3598116±871313	-0.165602	NS		21
P53733	YNR037C	RpsS	Small ribosomal subunit protein uS19m (37S ribosomal protein S19, mitochondrial)		198455±21111	204224±51626	0.0413404	NS		2
P38205	YBL024W	RsmF	Multisite-specific tRNA:(cytosine-C(5))-methyltransferase (EC 2.1.1.202) (Multisite-specific tRNA:m5C-methyltransferase) (tRNA (cytosine-5-)-methyltransferase NCL1) (tRNA methyltransferase 4)	2.1.1.202	5766198±1024642	4386819±483028	-0.394445	0.0302823		17
P40991	YNL061W	RsmF	25S rRNA (cytosine(2870)-C(5))-methyltransferase (EC 2.1.1.310) (Nucleolar protein 2)	2.1.1.310	6226330±268702	6158286±1400377	-0.0158532	NS		15
P32316	YBL015W	ScpC	Acetyl-CoA hydrolase (EC 3.1.2.1) (Acetyl-CoA deacylase) (Acetyl-CoA acylase)	3.1.2.1	8572981±1491756	8394589±968130	-0.0303371	NS		25
Q00711	YKL148C	SdhA	Succinate dehydrogenase [ubiquinone] flavoprotein subunit, mitochondrial (EC 1.3.5.1) (Flavoprotein subunit of complex II) (FP)	1.3.5.1	56483440±16839616	53108865±17905148	-0.0888753	NS		14
P21801	YLL041C	SdhB	Succinate dehydrogenase [ubiquinone] iron-sulfur subunit, mitochondrial (EC 1.3.5.1) (Iron-sulfur subunit of complex II) (Ip)	1.3.5.1	2714113±877779	2649800±852451	-0.0345974	NS		8
P32481	YER025W	SelB	Eukaryotic translation initiation factor 2 subunit gamma (eIF2-gamma) (EC 3.6.5.3)	3.6.5.3	21799131±941917	20418649±1723134	-0.0943832	NS	Inviable. {ECO:0000269|PubMed:23775072}.	23
P40054	YER081W	SerA	D-3-phosphoglycerate dehydrogenase 1 (3-PGDH 1) (EC 1.1.1.95) (2-oxoglutarate reductase) (EC 1.1.1.399)	1.1.1.399; 1.1.1.95	16085291±2468420	2071274±292567	-2.95715	1.58292e-05		9
P40510	YIL074C	SerA	D-3-phosphoglycerate dehydrogenase 2 (3-PGDH 2) (EC 1.1.1.95) (2-oxoglutarate reductase) (EC 1.1.1.399)	1.1.1.399; 1.1.1.95	2740385±398697	1666706±152618	-0.717379	0.00187144		8
P33330	YOR184W	SerC	Phosphoserine aminotransferase (PSAT) (EC 2.6.1.52) (Phosphohydroxythreonine aminotransferase) (Serine requiring protein 1)	2.6.1.52	7863692±944363	6806437±748495	-0.208307	NS	Impairs growth in absence of serine and leads to adenine bradytrophy (slow growth). {ECO:0000269|PubMed:10509016}.	20
P00447	YHR008C	SodA	Superoxide dismutase [Mn], mitochondrial (EC 1.15.1.1)	1.15.1.1	27760487±4480148	19894711±1736650	-0.480648	0.01228		11
Q12074	YPR069C	SpeE	Spermidine synthase SPE3 (SPDSY) (EC 2.5.1.16) (Putrescine aminopropyltransferase)	2.5.1.16	18315544±2340512	17169689±3129964	-0.0932046	NS		17
Q06218	YLR276C	SrmB	ATP-dependent RNA helicase DBP9 (EC 3.6.4.13) (DEAD box protein 9)	3.6.4.13	246302±78979	190828±63412	-0.368156	NS		3
P38112	YBR142W	SrmB	ATP-dependent RNA helicase MAK5 (EC 3.6.4.13) (Maintenance of killer protein 5)	3.6.4.13	163005±134653	97233±73369	-0.745399	NS		2
P32892	YLL008W	SrmB	ATP-dependent RNA helicase DRS1 (EC 3.6.4.13) (Deficiency of ribosomal subunits protein 1)	3.6.4.13	692061±286886	570540±172822	-0.27857	NS		4
Q08686	YOR251C	SseA	Thiosulfate sulfurtransferase TUM1 (EC 2.8.1.1) (Thiouridine modification protein 1) (tRNA-thiouridine modification protein 1)	2.8.1.1	4916535±622947	4095779±630917	-0.263504	NS	Leads to a lack of 2-thiouridine for a large fraction of tRNA-Glu, but the small fraction remains 2-thiolated (PubMed:19151091). Increases the amount of sterol esters within the cells (PubMed:28830344). {ECO:0000269|PubMed:19151091, ECO:0000269|PubMed:28830344}.	11
P20967	YIL125W	SucA	2-oxoglutarate dehydrogenase, mitochondrial (OGDH) (EC 1.2.4.2) (2-oxoglutarate dehydrogenase complex component E1) (OGDC-E1) (OGDHC subunit E1) (Alpha-ketoglutarate dehydrogenase complex subunit E1) (alpha-KGDHC subunit E1)	1.2.4.2	11979331±1900381	11205194±596578	-0.0963796	NS		28
P19262	YDR148C	SucB	Dihydrolipoyllysine-residue succinyltransferase component of 2-oxoglutarate dehydrogenase complex, mitochondrial (DLST) (EC 2.3.1.61) (2-oxoglutarate dehydrogenase complex component E2) (OGDC-E2) (OGDHC subunit E2) (Alpha-ketoglutarate dehydrogenase subunit E2) (alpha-KGDHC subunit E2) (Dihydrolipoamide succinyltransferase component of 2-oxoglutarate dehydrogenase complex)	2.3.1.61	6205293±1186363	6868018±1600288	0.146395	NS		9
P12695	YNL071W	SucB	Dihydrolipoyllysine-residue acetyltransferase component of pyruvate dehydrogenase complex, mitochondrial (EC 2.3.1.12) (Dihydrolipoamide acetyltransferase component of pyruvate dehydrogenase complex) (Pyruvate dehydrogenase complex component E2) (PDC-E2) (PDCE2)	2.3.1.12	19606328±2372116	20705446±2681245	0.0786909	NS		27
P53312	YGR244C	SucC	Succinate--CoA ligase [ADP-forming] subunit beta, mitochondrial (EC 6.2.1.5) (Succinyl-CoA synthetase beta chain) (SCS-beta)	6.2.1.5	9609598±859873	8790615±545456	-0.128512	NS		19
P53598	YOR142W	SucD	Succinate--CoA ligase [ADP-forming] subunit alpha, mitochondrial (EC 6.2.1.5) (Succinyl-CoA synthetase subunit alpha) (SCS-alpha)	6.2.1.5	13596407±1351119	12865529±1025929	-0.0797147	NS		16
P38710	YHR046C	SuhB	Inositol monophosphatase 1 (IMP 1) (IMPase 1) (EC 3.1.3.25) (Inositol-1(or 4)-monophosphatase 1)	3.1.3.25	185476±117632	54722±56566	-1.76105	0.050924		2
P53228	YGR043C	TalA	Transaldolase NQM1 (EC 2.2.1.2) (Non-quiescent mutant protein 1)	2.2.1.2	287555±45062	70446±54870	-2.02926	0.000663909		3
P15019	YLR354C	TalA	Transaldolase (EC 2.2.1.2)	2.2.1.2	42930889±4788485	44946011±5083457	0.066177	NS		28
P40037	YER057C	TdcF	Protein HMF1 (High dosage growth inhibitor) (Homologous mitochondrial matrix factor 1)		12522894±1230154	11198813±1626724	-0.161222	NS		8
P00330	YOL086C	Tdh	Alcohol dehydrogenase 1 (EC 1.1.1.1) (EC 1.1.1.54) (EC 1.1.1.78) (Alcohol dehydrogenase I) (ADHI) (NADH-dependent methylglyoxal reductase) (YADH-1)	1.1.1.1; 1.1.1.54; 1.1.1.78	871017235±37016065	934579036±36525530	0.101615	0.0301511		21
P07246	YMR083W	Tdh	Alcohol dehydrogenase 3, mitochondrial (EC 1.1.1.1) (Alcohol dehydrogenase III) (ADHIII) (YADH-3)	1.1.1.1	19893626±1295691	21271535±2595898	0.0966179	NS		14
P39714	YAL060W	Tdh	(R,R)-butanediol dehydrogenase (EC 1.1.1.4)	1.1.1.4	7089745±726441	7636835±1054110	0.107241	NS		13
Q08224	YOL055C	ThiD	Hydroxymethylpyrimidine/phosphomethylpyrimidine kinase THI20 (EC 2.7.1.49) (EC 2.7.4.7) (EC 3.5.99.2) (Hydroxymethylpyrimidine kinase) (HMP kinase) (Hydroxymethylpyrimidine phosphate kinase) (HMP-P kinase) (HMP-phosphate kinase) (HMPP kinase)	2.7.1.49; 2.7.4.7; 3.5.99.2	4905747±828223	5284888±799584	0.1074	NS		17
P10869	YER052C	ThrA	Aspartokinase (EC 2.7.2.4) (Aspartate kinase)	2.7.2.4	3638695±868866	4440698±2038336	0.287365	NS		12
P16120	YCR053W	ThrC	Threonine synthase (TS) (EC 4.2.3.1)	4.2.3.1	41590353±3235876	40693797±3950436	-0.0314401	NS		35
P04801	YIL078W	ThrS	Threonine--tRNA ligase, cytoplasmic (EC 6.1.1.3) (Threonyl-tRNA synthetase) (ThrRS)	6.1.1.3	39019860±1648111	42385311±1663197	0.119356	0.0204573		42
P06785	YOR074C	ThyA	Thymidylate synthase (TS) (TSase) (EC 2.1.1.45) (Cell division cycle protein 21) (Constitutive RNR3 transcription protein 9)	2.1.1.45	930382±154565	660770±202187	-0.493675	0.0436791		6
P23254	YPR074C	TktB	Transketolase 1 (TK 1) (EC 2.2.1.1)	2.2.1.1	103068641±5220799	90416748±8449288	-0.188944	0.0273834		42
P53914	YNL132W	TmcA	RNA cytidine acetyltransferase (EC 2.3.1.-) (18S rRNA cytosine acetyltransferase) (Killer toxin-resistance protein 33) (Ribosomal RNA cytidine acetyltransferase 1)	2.3.1.-	391779±131750	319437±112675	-0.294511	NS	Leads to a strong inhibition of 18S rRNA synthesis (PubMed:25653167). Deletion results in an altered alkali-soluble beta-glucan phenotype (PubMed:12150911). Heterozygous mutants show haploinsufficiency in K1 killer toxin resistance (PubMed:12663529). {ECO:0000269|PubMed:12150911, ECO:0000269|PubMed:12663529, ECO:0000269|PubMed:25653167}.	5
P00942	YDR050C	TpiA	Triosephosphate isomerase (TIM) (EC 5.3.1.1) (Triose-phosphate isomerase)	5.3.1.1	299768170±60122496	310713356±57523419	0.0517371	NS		25
P32356	YDR001C	TreA	Cytosolic neutral trehalase (EC 3.2.1.28) (Alpha,alpha-trehalase) (Alpha,alpha-trehalose glucohydrolase)	3.2.1.28	4444305±1615853	3002164±846890	-0.565955	NS	Increases cellular trehalase level during thermal stress (PubMed:7730323). Increases sensitivity to heat shock (PubMed:7730323, PubMed:7883049). Decreases growth on the non-fermentable carbon source glycerol; simultaneous knockout of ATH1 exacerbates the effect (PubMed:7883049). {ECO:0000269|PubMed:7730323, ECO:0000269|PubMed:7883049}.	17
P38158	YBR299W	TreC	Alpha-glucosidase MAL32 (EC 3.2.1.20) (Maltase)	3.2.1.20	755986±167201	1044700±167805	0.466658	0.0302823		5
P00931	YGL026C	TrpB	Tryptophan synthase (EC 4.2.1.20)	4.2.1.20	30424504±2345194	24780553±1517451	-0.296025	0.00553393		36
P00899	YER090W	TrpE	Anthranilate synthase component 1 (EC 4.1.3.27) (Anthranilate synthase component I)	4.1.3.27	10612412±666740	12219324±1123047	0.203412	0.0296887		21
P22803	YGR209C	TrxA	Thioredoxin-2 (Thioredoxin II) (TR-II) (Thioredoxin-1)		75346750±14260335	50993095±15362020	-0.563243	0.0345169		9
P25372	YCR083W	TrxA	Thioredoxin-3, mitochondrial		3141975±949526	2679921±989151	-0.229481	NS		6
P22217	YLR043C	TrxA	Thioredoxin-1 (Thioredoxin I) (TR-I) (Thioredoxin-2)		8474640±1220145	8524371±1426265	0.00844127	NS		7
P29509	YDR353W	TrxB	Thioredoxin reductase 1 (TR) (TrxR) (EC 1.8.1.9) (Thioredoxin peroxidase 1) (TPx) (Thioredoxin-dependent peroxide reductase 1)	1.8.1.9	35745838±3953930	28801956±833036	-0.311608	0.0104093		19
P02992	YOR187W	TufB	Elongation factor Tu, mitochondrial (tufM)		12255531±1643000	14395256±1116421	0.23216	0.0421286		18
P49017	YML110C	UbiE	2-methoxy-6-polyprenyl-1,4-benzoquinol methylase, mitochondrial (EC 2.1.1.201) (2-hexaprenyl-6-methoxy-1,4-benzoquinol methyltransferase) (Ubiquinone biosynthesis methyltransferase COQ5)	2.1.1.201	1993660±369696	1980069±336640	-0.00986884	NS		7
P27680	YOL096C	UbiG	Ubiquinone biosynthesis O-methyltransferase, mitochondrial (3,4-dihydroxy-5-hexaprenylbenzoate methyltransferase) (DHHB methyltransferase) (DHHB-MT) (DHHB-MTase) (3-demethylubiquinol 3-O-methyltransferase) (EC 2.1.1.64) (3-demethylubiquinone-6 3-O-methyltransferase) (Hexaprenyldihydroxybenzoate methyltransferase) (Polyprenyldihydroxybenzoate methyltransferase) (EC 2.1.1.114)	2.1.1.114; 2.1.1.64	121486±64696	116820±70190	-0.0565091	NS		2
P40580	YIR036C	UcpA	Benzil reductase ((S)-benzoin forming) IRC24 (EC 1.1.1.320) (Increased recombination centers protein 24)	1.1.1.320	2727446±504497	2409229±271648	-0.178979	NS	Displays increased levels of spontaneous RAD52 foci in proliferating diploid cells. {ECO:0000269|PubMed:18085829}.	9
P18562	YHR128W	Upp	Uracil phosphoribosyltransferase (UPRTase) (EC 2.4.2.9) (UMP pyrophosphorylase)	2.4.2.9	10465090±1417748	9953203±487383	-0.0723519	NS		18
P0CX09	YNR073C	UxuB	Mannitol dehydrogenase 2 (EC 1.1.1.67)	1.1.1.67	405987±146262	643447±347021	0.664387	NS		4
P07806	YGR094W	ValS	Valine--tRNA ligase, mitochondrial (EC 6.1.1.9) (Valyl-tRNA synthetase) (ValRS)	6.1.1.9	28949857±6308173	28971015±5864619	0.00105398	NS		47
Q12335	YDR032C	WrbA	Protoplast secreted protein 2		20842926±1574571	19590580±1595217	-0.0893978	NS		9
P38234	YBR052C	WrbA	Protein RFS1 (RAD55 suppressor protein 1)		1430145±115136	1346444±127536	-0.0870067	NS		8
P25349	YCR004C	WrbA	Flavoprotein-like protein YCP4		15054749±1189488	15203232±2237967	0.0141594	NS		12
Q05788	YLR209C	XapA	Purine nucleoside phosphorylase (PNP) (EC 2.4.2.1) (Inosine phosphorylase) (Inosine-guanosine phosphorylase)	2.4.2.1	186631±142428	802495±191625	2.10431	0.00176002		4
P25297	YML123C	XylE	Inorganic phosphate transporter PHO84		246853±49817	80821±75768	-1.61085	0.00803175	Genetic disruption is not lethal (PubMed:11779791, PubMed:2038328, PubMed:27875295). Largely abolished phosphate uptake capacity in phosphate-starved cells (PubMed:12581367, PubMed:27875295). Reduced phosphate uptake in high phosphate conditions (PubMed:11779791). Constitutive expression of PHO5, a repressible acid phosphatase (PubMed:11779791, PubMed:27875295). Increased resistance to manganese,…	2
P32466	YDR345C	XylE	Low-affinity glucose transporter HXT3		1213598±375728	1839179±793385	0.599771	NS		5
P32467	YHR092C	XylE	Low-affinity glucose transporter HXT4 (Low-affinity glucose transporter LGT1)		4750766±2505488	5644004±2779420	0.248559	NS		10
Q04894	YMR318C	YahK	NADP-dependent alcohol dehydrogenase 6 (EC 1.1.1.2) (NADP-dependent alcohol dehydrogenase VI) (S-nitroso-CoA reductase) (ScorR) (EC 1.6.-.-) (ScADHVI)	1.1.1.2; 1.6.-.-	26960246±4866064	19615101±2768370	-0.458869	0.0256417		19
P47039	YJL060W	YbdL	Probable kynurenine--oxoglutarate transaminase BNA3 (EC 2.6.1.7) (Biosynthesis of nicotinic acid protein 3) (Kynurenine aminotransferase)	2.6.1.7	177327±79614	132508±65597	-0.420337	NS		3
Q02785	YPL058C	YbhF	ATP-dependent permease PDR12		2071340±657778	2054299±574017	-0.0119177	NS		15
P53199	YGL001C	YbjS	Sterol-4-alpha-carboxylate 3-dehydrogenase ERG26, decarboxylating (EC 1.1.1.170) (C-3 sterol dehydrogenase ERG26) (C-4 decarboxylase ERG26) (Ergosterol biosynthetic protein 26)	1.1.1.170	5595792±369886	5244721±204764	-0.0934763	NS		12
P53889	YNL168C	YcgM	Uncharacterized mitochondrial hydrolase FMP41 (EC 3.-.-.-)	3.-.-.-	2162833±422077	2081922±401577	-0.0550064	NS		5
Q05016	YMR226C	YdfG	NADP-dependent 3-hydroxy acid dehydrogenase (L-allo-threonine dehydrogenase) (EC 1.1.1.-, EC 1.1.1.381)	1.1.1.-; 1.1.1.381	15084285±2397427	12832613±1082048	-0.233231	NS		15
Q12480	YPR004C	YdiR	Probable electron transfer flavoprotein subunit alpha, mitochondrial (Alpha-ETF) (Altered inheritance rate of mitochondria protein 45)		2172355±329210	2009463±395070	-0.112451	NS		11
P40363	YJL068C	YeiG	S-formylglutathione hydrolase (FGH) (EC 3.1.2.12)	3.1.2.12	3904107±234716	3491885±399870	-0.160986	NS		8
P41277	YIL053W	YfbT	Glycerol-1-phosphate phosphohydrolase 1 (EC 3.1.3.21) ((DL)-glycerol-3-phosphatase 1) (Related to HOR2 protein 2)	3.1.3.21	48853719±6544317	38347691±2172897	-0.349329	0.0162866	Leads to osmosensitivity. {ECO:0000269|PubMed:10931288}.	14
P40106	YER062C	YfbT	Glycerol-1-phosphate phosphohydrolase 2 (EC 3.1.3.21) ((DL)-glycerol-3-phosphatase 2) (Hyperosmolarity-responsive protein 2)	3.1.3.21	25073922±4241878	25013264±5404923	-0.00349438	NS		10
P38197	YBL036C	YggS	Pyridoxal phosphate homeostasis protein (PLP homeostasis protein)		1090314±107486	840496±112395	-0.375431	0.0130575		7
Q08972	YPL226W	YheS	[NU+] prion formation protein 1		11031804±1129631	9211743±1079954	-0.260123	0.0342729		35
P16521	YLR249W	YheS	Elongation factor 3A (EF-3) (EF-3A) (EC 3.6.4.-) (Eukaryotic elongation factor 3) (eEF3) (Translation elongation factor 3A) (Yeast elongation factor 3)	3.6.4.-	289372870±16352257	262805681±19977671	-0.138933	0.0474579		61
P40024	YER036C	YheS	ABC transporter ATP-binding protein ARB1 (EC 3.6.5.-) (ATP-binding cassette protein involved in ribosome biogenesis 1)	3.6.5.-	9662299±1250448	9085704±734014	-0.0887681	NS		22
P43535	YFR009W	YheS	Protein GCN20 (General control non-derepressible protein 20)		2731939±87730	2842862±528738	0.0574188	NS	Inhibits GCN4 derepression in amino acid or purine-starved cells (PubMed:10733573). Attenuates GCN4 derepression in glucose-starved cells (PubMed:10733573). {ECO:0000269|PubMed:10733573}.	10
P38219	YBR025C	YchF	Obg-like ATPase 1		52509991±3664396	54932321±5157294	0.0650633	NS		33
P36156	YKR076W	YqjG	Glutathione S-transferase omega-like 2 (EC 2.5.1.18) (Extracellular mutant protein 4) (Glutathione-dependent dehydroascorbate reductase) (EC 1.8.5.1)	1.8.5.1; 2.5.1.18	2395076±1378187	248696±190055	-3.26762	0.0155883		14
P11412	YNL241C	Zwf	Glucose-6-phosphate 1-dehydrogenase (G6PD) (EC 1.1.1.49)	1.1.1.49	14234484±1444184	14324160±493577	0.00906038	NS	Shows growth defects in acetate-supplemented medium; the phenotype is enhanced by addition of hydrogen peroxide (increased oxidative stress) and/or double knockout of ZWF1 and YHM2 (PubMed:20371607). Decreases the cytosolic NADPH/NADP(+) ratio; this effect is enhanced in the presence of hydrogen peroxide (PubMed:20371607). Ribitol-5P absent from cell (PubMed:30240188). Decreases cellular levels o…	24
P32288	YPR035W		Glutamine synthetase (GS) (EC 6.3.1.2) (Glutamate--ammonia ligase)	6.3.1.2	36016634±2076290	17099660±1662840	-1.0747	3.02551e-06		21
P32476	YGR175C		Squalene epoxidase ERG1 (SE) (EC 1.14.14.17) (Ergosterol biosynthetic protein 1) (Squalene monooxygenase ERG1)	1.14.14.17	2911778±238925	706410±198537	-2.04332	3.02551e-06		13
P08679	YCR005C		Citrate synthase, peroxisomal (EC 2.3.3.16)	2.3.3.16	277061±26205	36793±18255	-2.91269	3.02551e-06	Leads to glutamate auxotrophy and poor growth on rich medium containing lactate, a nonfermentable carbon source, when CIT1 is also deleted. {ECO:0000269|PubMed:3023912}.	4
P39976	YEL071W		D-2-hydroxyglutarate--pyruvate transhydrogenase DLD3 (D-2HG--pyruvate transhydrogenase DLD3) (EC 1.1.99.40) ((R)-2-hydroxyglutarate--pyruvate transhydrogenase) (D-lactate dehydrogenase [cytochrome] 3) (EC 1.1.2.4) (D-lactate ferricytochrome C oxidoreductase) (D-LCR)	1.1.2.4; 1.1.99.40	29133831±1900870	17941559±840151	-0.69939	1.58292e-05		30
Q03559	YMR295C		Uncharacterized protein YMR295C		1855198±219607	559112±90078	-1.73036	1.58292e-05		5
O43137	YBR085C-A		Uncharacterized protein YBR085C-A		5121681±549340	2074029±324823	-1.30418	3.88994e-05		7
Q12355	YDR055W		Cell wall mannoprotein PST1 (Haze protective factor 2) (Protoplast secreted protein 1)		1217458±110639	391476±138882	-1.63688	4.50749e-05		2
P36152	YKR071C		Fe-S cluster assembly protein DRE2 (Anamorsin homolog)		896684±122997	220275±105021	-2.0253	8.74371e-05	Inviable (PubMed:18625724). Decreases cytosolic iron-sulfur (Fe-S) protein assembly (PubMed:31040179). {ECO:0000269|PubMed:18625724, ECO:0000269|PubMed:31040179}.	3
Q06146	YLR257W		Uncharacterized protein YLR257W		5555385±454107	3548289±201377	-0.646763	0.000111931		11
P38616	YNL160W		Protein YGP1 (GP38)		6765088±600427	2973360±762444	-1.18601	0.00014234		7
P06103	YOR361C		Eukaryotic translation initiation factor 3 subunit B (eIF3b) (Cell cycle regulation and translation initiation protein) (Eukaryotic translation initiation factor 3 90 kDa subunit) (eIF3 p90) (Translation initiation factor eIF3 p90 subunit)		16935157±500825	13997147±607189	-0.274889	0.000201717		32
P00635	YBR093C		Repressible acid phosphatase (EC 3.1.3.2) (P60)	3.1.3.2	999863±167158	313030±90631	-1.67543	0.000255282		2
P18408	YPR167C		Phosphoadenosine phosphosulfate reductase (EC 1.8.4.8) (3'-phosphoadenylylsulfate reductase) (PAPS reductase, thioredoxin dependent) (PAdoPS reductase)	1.8.4.8	200897±42752	21894±26320	-3.19786	0.00027179		2
P32799	YGL191W		Cytochrome c oxidase subunit 13, mitochondrial (Cytochrome c oxidase polypeptide VIa)	7.1.1.9	850537±165659	183054±93518	-2.2161	0.000297756		4
P22768	YOL058W		Argininosuccinate synthase (EC 6.3.4.5) (Citrulline--aspartate ligase)	6.3.4.5	39972255±4453790	24481895±1983918	-0.707284	0.000587613		22
P36077	YKL086W		Sulfiredoxin (EC 1.8.98.2) (Sulphiredoxin)	1.8.98.2	1425996±391907	174069±60355	-3.03424	0.000595814		5
Q03104	YML128C		Meiotic sister chromatid recombination protein 1		5017949±359420	2646559±664704	-0.92298	0.000603858		14
P27616	YAR015W		Phosphoribosylaminoimidazole-succinocarboxamide synthase (EC 6.3.2.6) (SAICAR synthetase)	6.3.2.6	4526962±366845	3213832±213246	-0.494249	0.000655074		13
Q06408	YDR380W		Transaminated amino acid decarboxylase (EC 4.1.1.-) (EC 4.1.1.43) (EC 4.1.1.72) (EC 4.1.1.74) (EC 4.1.1.80) (Thiamine diphosphate-dependent phenylpyruvate decarboxylase) (PPDC) (Thiamine pyrophosphate-dependent 2-oxo-acid decarboxylase) (2ODC) (Transaminated branched-chain amino acid decarboxylase)	4.1.1.-; 4.1.1.43; 4.1.1.72; 4.1.1.74; 4.1.1.80	9484585±1268322	3788090±1368938	-1.32411	0.000663909		27
P53281	YGR136W		LAS seventeen-binding protein 1 (LAS17-binding protein 1)		1558996±288226	581025±139825	-1.42395	0.000663909		6
P23776	YLR300W		Glucan 1,3-beta-glucosidase I/II (EC 3.2.1.58) (Exo-1,3-beta-glucanase I/II) (Soluble cell wall protein 6)	3.2.1.58	12082176±928479	6618506±1582587	-0.868303	0.000767661		19
P40093	YER156C		MYG1 protein YER156C		4158590±272451	3021442±281529	-0.460857	0.000868722		13
Q06106	YPR112C		Multiple RNA-binding domain-containing protein 1		846831±114877	366526±124309	-1.20816	0.000965353		7
P38765	YHR029C		Uncharacterized isomerase YHI9 (EC 5.1.-.-)	5.1.-.-	734375±174331	238268±27777	-1.62393	0.00101851	Leads to defects in unfolded protein response. {ECO:0000269|PubMed:16582425}.	5
P53111	YGL157W		NADPH-dependent aldehyde reductase ARI1 (EC 1.1.1.-)	1.1.1.-	3559119±277702	2594125±226461	-0.456272	0.00140232		7
P17967	YCL043C		Protein disulfide-isomerase (PDI) (EC 5.3.4.1) (Thioredoxin-related glycoprotein 1)	5.3.4.1	39067130±1643733	33814197±1139408	-0.208326	0.00159535		33
P40010	YER006W		Nuclear GTP-binding protein NUG1 (Nuclear GTPase 1)		4850376±548831	3224889±323802	-0.588847	0.00176735		16
Q03769	YDR153C		Epsin-5		261247±66875	59695±41517	-2.12973	0.00176735		3
Q12068	YOL151W		NADPH-dependent methylglyoxal reductase GRE2 (EC 1.1.1.283) (3-methylbutanal reductase) (EC 1.1.1.265) (Genes de respuesta a estres protein 2) (Isovaleraldehyde reductase)	1.1.1.265; 1.1.1.283	3186774±1030049	550533±197766	-2.53319	0.00187144	Causes hyperfilamentation, probably due to the elevated levels of 3-methylbutanal in the mutant. {ECO:0000269|PubMed:16999827}.	11
P08536	YJR010W		Sulfate adenylyltransferase (EC 2.7.7.4) (ATP-sulfurylase) (Methionine-requiring protein 3) (Sulfate adenylate transferase) (SAT)	2.7.7.4	1239335±299227	442764±111524	-1.48496	0.00191272		5
P24276	YDR293C		Protein SSD1 (Protein SRK1)		176244±28402	53599±40058	-1.71729	0.00191272		2
P32477	YJL101C		Glutamate--cysteine ligase (EC 6.3.2.2) (Gamma-ECS) (GCS) (Gamma-glutamylcysteine synthetase)	6.3.2.2	781830±142104	395180±63143	-0.984347	0.00192594		4
P11986	YJL153C		Inositol-3-phosphate synthase (MIP synthase) (EC 5.5.1.4) (Myo-inositol 1-phosphate synthase) (IPS) (MI-1-P synthase)	5.5.1.4	1109178±145062	606928±147818	-0.869895	0.00229429	Inositol auxotrophy. {ECO:0000269|PubMed:23902760}.	6
P15891	YCR088W		Actin-binding protein		57513843±5731623	74999581±4600303	0.382973	0.00258811		32
P15873	YBR088C		Proliferating cell nuclear antigen (PCNA)		6223574±376893	4701289±543704	-0.404687	0.0032435		15
Q06631	YDR299W		Protein BFR2 (Brefeldin A resistance protein 2)		252488±35059	156269±23399	-0.692182	0.00326075		3
P53301	YGR189C		Probable glycosidase CRH1 (EC 3.2.-.-) (Congo red hypersensitive protein 1)	3.2.-.-	3773682±677345	1784006±550360	-1.08085	0.00326075		8
P48570	YDL182W		Homocitrate synthase, cytosolic isozyme (HCS) (EC 2.3.3.14)	2.3.3.14	17509929±1146564	13839168±1130633	-0.339416	0.00326075		5
Q08422	YOR052C		AN1-type zinc finger protein TMC1 (Trivalent metalloid-sensitive Cuz1-related protein 1)		630299±61712	219388±174255	-1.52255	0.00364473		3
P38809	YHR097C		Uncharacterized protein YHR097C		330711±58766	97576±86527	-1.76097	0.00364473		2
P36086	YKL071W		Uncharacterized oxidoreductase YKL071W		1223008±550182	0±0	-26.8659	0.00364473		6
P53883	YNL175C		Nucleolar protein 13		518813±99607	277208±44068	-0.904245	0.00364821		4
P38230	YBR046C		Probable quinone oxidoreductase (EC 1.6.5.5) (NADPH:quinone reductase)	1.6.5.5	390951±58777	218279±52090	-0.840817	0.00381982		2
P43567	YFL030W		Alanine--glyoxylate aminotransferase 1 (EC 2.6.1.44)	2.6.1.44	1349544±450600	346111±109853	-1.96316	0.00396806	Alanine:glyoxylate aminotransferase activity is reduced by 98% relative to wild-type. {ECO:0000269|PubMed:16226833}.	6
P43593	YFR010W		Ubiquitin carboxyl-terminal hydrolase 6 (EC 3.4.19.12) (Deubiquitinating enzyme 6) (Ubiquitin thioesterase 6) (Ubiquitin-specific-processing protease 6)	3.4.19.12	2550142±279639	1859630±161853	-0.455562	0.00413203		14
P25379	YCL064C		Catabolic L-serine/threonine dehydratase [Includes: L-serine dehydratase (EC 4.3.1.17) (L-serine deaminase); L-threonine dehydratase (EC 4.3.1.19) (L-threonine deaminase)]	4.3.1.17; 4.3.1.19	1081775±486108	38236±45815	-4.82234	0.00413203		6
P33324	YKL091C		CRAL-TRIO domain-containing protein YKL091C		367893±114535	1142513±346631	1.63485	0.00424548		3
P41911	YOL059W		Glycerol-3-phosphate dehydrogenase [NAD(+)] 2, mitochondrial (EC 1.1.1.8)	1.1.1.8	5241956±517212	3943582±356251	-0.410599	0.00504828	Leads to poor growth under anaerobic conditions (PubMed:9171333). Does not produce detectable glycerol, is highly osmosensitive and fails to grow under anoxic conditions, when GPD1 is also deleted (PubMed:9171333). {ECO:0000269|PubMed:9171333}.	10
P33327	YDL215C		NAD-specific glutamate dehydrogenase (NAD-GDH) (EC 1.4.1.2)	1.4.1.2	6317213±1388584	3004703±856703	-1.07207	0.00553393	Leads to rapamycin resistance when grown on glutamate as the sole nitrogen source. {ECO:0000269|PubMed:20489023}.	19
P05739	YLR448W		Large ribosomal subunit protein eL6B (60S ribosomal protein L6-B) (L17) (RP18) (YL16)		11929365±1186228	15186278±1086526	0.348251	0.00553393		9
P06106	YLR303W		Homocysteine/cysteine synthase (EC 2.5.1.47) (EC 2.5.1.49) (O-acetylserine/O-acetylhomoserine sulfhydrylase) (OAS-OAH SHLase) (OAS-OAH sulfhydrylase)	2.5.1.47; 2.5.1.49	44183832±4126783	34055786±2944057	-0.375619	0.00591807	Loss of viability due to toxic accumulation of hydrogen sulfide, resembling methionine auxotrophy; cells can survive when grown at high density and at lower temperatures, simultaneous knockout of HSU1 exacerbates the effect (PubMed:36379252, PubMed:36455053). Increases expression of genes involved in sulfur assimilation, cysteine metabolism and methionine metabolism (PubMed:36455053). {ECO:000026…	26
P38885	YHR199C		Altered inheritance of mitochondria protein 46, mitochondrial (Found in mitochondrial proteome protein 34)		1210890±379207	416525±134285	-1.53959	0.00624634	Increases frequency of mitochondrial genome loss. {ECO:0000269|PubMed:19300474}.	5
Q06252	YLR179C		Uncharacterized protein YLR179C		24109222±1521953	19187380±1976461	-0.329427	0.00624634		11
P39523	YMR124W		Uncharacterized protein YMR124W		873735±340825	198969±47526	-2.13465	0.00644955		3
P00724	YIL162W		Invertase 2 (EC 3.2.1.26) (Beta-fructofuranosidase 2) (Saccharase)	3.2.1.26	4630740±504161	6302544±692147	0.444691	0.00650763		15
P36139	YKR046C		Protein PET10 (Petite colonies protein 10)		4982273±1316428	2193755±554186	-1.1834	0.00650763		11
Q99247	YOL087C		DUB-associated factor 1		34563±37376	155366±51467	2.16836	0.00718161		2
Q03219	YMR178W		Uncharacterized protein YMR178W		1173528±127794	852706±109202	-0.460733	0.00718161		6
P14907	YJL041W		Nucleoporin NSP1 (Nuclear pore protein NSP1) (Nucleoskeletal-like protein) (p110)		2485129±291268	1722418±276532	-0.528885	0.00718161		11
P53316	YGR250C		Uncharacterized RNA-binding protein YGR250C		612588±79372	401071±76901	-0.61106	0.00718161		5
Q08689	YOR253W		N-alpha-acetyltransferase NAT5 (NatA complex subunit NAT5) (EC 2.3.1.258)	2.3.1.258	1177174±319545	439058±218672	-1.42284	0.00718161		3
P14127	YDR447C		Small ribosomal subunit protein eS17B (40S ribosomal protein S17-B) (RP51B)		78288099±1969931	90589950±6138648	0.210558	0.00718161		13
P07256	YBL045C		Cytochrome b-c1 complex subunit 1, mitochondrial (Complex III subunit 1) (Core protein I) (Ubiquinol-cytochrome c oxidoreductase core protein 1) (Ubiquinol-cytochrome c reductase 44 kDa protein)		23235072±1265144	26874725±1432834	0.209946	0.00718161		23
Q03148	YMR096W		Pyridoxal 5'-phosphate synthase subunit SNZ1 (PLP synthase subunit SNZ1) (EC 4.3.3.6) (PDX1 homolog 1) (Pdx1.1) (p35)	4.3.3.6	985260±428050	159374±84110	-2.62809	0.00726252	Defects cause some sensibility to 6-azauracil, an inhibitor of purine and pyrimidine biosynthetic enzymes, and methylene blue, a producer of singlet oxygen. These effects are probably due to the inability to synthesize pyridoxal 5'-phosphate. {ECO:0000269|PubMed:12271461}.	3
P16547	YIL136W		Mitochondrial outer membrane protein OM45 (Outer membrane protein of 45 kDa)		4515582±532967	3212207±441904	-0.491347	0.00728816		12
P32775	YEL011W		1,4-alpha-glucan-branching enzyme (EC 2.4.1.18) (Glycogen-branching enzyme)	2.4.1.18	1995474±310758	1311841±185583	-0.605138	0.00728816		11
O13547	YLR390W-A		Covalently-linked cell wall protein 14 (Inner cell wall protein)		1284993±437360	401564±168272	-1.67806	0.00728816		3
Q12390	YLL060C		Glutathione S-transferase 2 (EC 2.5.1.18) (GST-II)	2.5.1.18	813849±329465	171610±89024	-2.24563	0.00728816		2
Q12136	YDL153C		Something about silencing protein 10 (U three protein 3) (U3 small nucleolar RNA-associated protein 3) (U3 snoRNA-associated protein 11)		1067750±73655	789585±129773	-0.435407	0.00762395		6
Q02725	YPL019C		Vacuolar transporter chaperone 3 complex subunit 3 (Phosphate metabolism protein 2) (SPX-dependent polyphosphate polymerase VTC subunit 3) (Vacuolar membrane polyphosphate polymerase accessory subunit 3) (PolyP polymerase)		1983253±327987	1194333±268858	-0.731665	0.0076631		11
P07172	YIL116W		Histidinol-phosphate aminotransferase (EC 2.6.1.9) (Imidazole acetol-phosphate transaminase)	2.6.1.9	2425701±701553	1058292±237939	-1.19666	0.00785952		6
P36528	YNL252C		Large ribosomal subunit protein mL46 (54S ribosomal protein L17, mitochondrial) (YmL17/YmL30)		312793±41193	457452±67788	0.548415	0.00803175		3
P25586	YCL059C		KRR1 small subunit processome component (KRR-R motif-containing protein 1) (Ribosomal RNA assembly protein KRR1)		1173500±161377	744061±172601	-0.657325	0.00803175		5
P24279	YEL032W		DNA replication licensing factor MCM3 (EC 3.6.4.12) (Minichromosome maintenance protein 3)	3.6.4.12	285775±59544	156325±39128	-0.870332	0.00803175		3
P43587	YFR003C		Type 1 phosphatases regulator YPI1		1029940±316691	344415±203828	-1.58034	0.00803175		4
P53250	YGR080W		Twinfilin-1 (Twinfilin-A)		2638003±277905	2046891±167239	-0.366012	0.00803175		9
Q12122	YDL131W		Homocitrate synthase, mitochondrial (HCS) (EC 2.3.3.14)	2.3.3.14	2038510±205937	1602108±123245	-0.347543	0.00803175		5
P35184	YIR012W		Ribosome assembly protein SQT1		2518225±371443	1553254±387977	-0.697114	0.00851378		7
P38623	YLR248W		Serine/threonine-protein kinase RCK2 (EC 2.7.11.1) (CAM kinase-like protein kinase CLK1)	2.7.11.1	410192±81693	247958±40390	-0.7262	0.0088182		4
P23644	YMR203W		Mitochondrial import receptor subunit TOM40 (Mitochondrial import site protein ISP42) (Translocase of outer membrane 40 kDa subunit)		8148577±949994	10001088±485499	0.295537	0.0101061		14
Q06608	YPR172W		Pyridoxamine 5'-phosphate oxidase homolog (PNP/PMP oxidase homolog) (PNPOx homolog)		642532±126700	393578±68028	-0.707119	0.0102256		5
Q04660	YMR049C		Ribosome biogenesis protein ERB1 (Eukaryotic ribosome biogenesis protein 1)		1224436±217801	823525±85121	-0.572233	0.0104093		8
P53315	YGR248W		6-phosphogluconolactonase 4 (6PGL) (EC 3.1.1.31)	3.1.1.31	794233±121714	529368±94255	-0.585291	0.0104093		3
P06704	YOR257W		Cell division control protein 31 (Nuclear pore protein CDC31) (Nucleoporin CDC31)		464843±129025	208703±75289	-1.15529	0.0104093		2
P40477	YIL115C		Nucleoporin NUP159 (Nuclear pore protein NUP159)		868785±152539	530243±128563	-0.712345	0.0107899		6
P27472	YLR258W		Glycogen [starch] synthase isoform 2 (EC 2.4.1.11)	2.4.1.11	2094753±304073	1162759±456891	-0.849228	0.0107899		8
Q12453	YOR112W		Cytoplasmic export protein 1		236983±181100	1076882±462366	2.18401	0.010876		3
P36136	YKR043C		Sedoheptulose 1,7-bisphosphatase (EC 3.1.3.37)	3.1.3.37	6868461±535785	5815032±317722	-0.2402	0.010876		11
P00410	Q0250		Cytochrome c oxidase subunit 2 (EC 7.1.1.9) (Cytochrome c oxidase polypeptide II)	7.1.1.9	733446±202682	355467±96489	-1.04498	0.0110977		4
P27809	YDR483W		Glycolipid 2-alpha-mannosyltransferase (EC 2.4.1.-) (Alpha-1,2-mannosyltransferase)	2.4.1.-	2075820±219547	1398663±345319	-0.569632	0.0118242		11
P25443	YGL123W		Small ribosomal subunit protein uS5 (40S ribosomal protein S2) (Omnipotent suppressor protein SUP44) (RP12) (S4) (YS5)		100607277±4431101	111997329±5283405	0.15473	0.0118497		20
Q3E764	YLR262C-A		Translation machinery-associated protein 7		4658100±487062	3351930±626296	-0.47475	0.0119891		6
P19097	YPL231W		Fatty acid synthase subunit alpha (EC 2.3.1.86) [Includes: Acyl carrier; 3-oxoacyl-[acyl-carrier-protein] reductase (EC 1.1.1.100) (Beta-ketoacyl reductase); 3-oxoacyl-[acyl-carrier-protein] synthase (EC 2.3.1.41) (Beta-ketoacyl synthase)]	1.1.1.100; 2.3.1.41; 2.3.1.86	199926510±24083828	150518439±17940946	-0.40953	0.0119891		122
P53183	YGL039W		Putative uncharacterized oxidoreductase YGL039W (EC 1.1.1.-)	1.1.1.-	765800±116810	542174±71692	-0.498211	0.0123716		3
P40217	YMR146C		Eukaryotic translation initiation factor 3 subunit I (eIF3i) (Eukaryotic translation initiation factor 3 39 kDa subunit) (eIF-3 39 kDa subunit) (eIF3 p39)		13546563±850353	11615211±823036	-0.221912	0.0123716		21
Q04336	YMR196W		Uncharacterized protein YMR196W		967900±200744	610616±89195	-0.664594	0.012486		9
P07703	YPR110C		DNA-directed RNA polymerases I and III subunit RPAC1 (RNA polymerases I and III subunit AC1) (C37) (DNA-directed RNA polymerases I and III 40 kDa polypeptide) (AC40) (C40)		14226481±1226757	10317264±2075720	-0.463518	0.01262		16
Q03102	YML131W		Uncharacterized membrane protein YML131W		4707385±1398886	2289351±556144	-1.03999	0.0130575		11
P22943	YFL014W		12 kDa heat shock protein (Glucose and lipid-regulated protein)		16847889±5027789	7872381±2442887	-1.0977	0.0130575		14
Q12055	YDL166C		Adenylate kinase isoenzyme 6 homolog FAP7 (AK6) (EC 2.7.4.3) (Dual activity adenylate kinase/ATPase) (AK/ATPase) (POS9-activating factor 7)	2.7.4.3	388007±121756	154172±81342	-1.33154	0.01341		2
P53912	YNL134C		Uncharacterized protein YNL134C		117101310±27315670	69449384±12602070	-0.753723	0.0139869		30
P38998	YIR034C		Saccharopine dehydrogenase [NAD(+), L-lysine-forming] (SDH) (EC 1.5.1.7) (Lysine--2-oxoglutarate reductase)	1.5.1.7	5994774±601794	4550183±695052	-0.397781	0.0145837		14
Q03973	YDR174W		High mobility group protein 1 (High spontaneous mutagenesis protein 2)		2031254±246837	3081668±624062	0.601341	0.0148319		6
P0CX85	YDL136W		Large ribosomal subunit protein uL29B (60S ribosomal protein L35-B)		60697706±4325772	71212515±5299868	0.230489	0.0158419		12
P39938	YGL189C		Small ribosomal subunit protein eS26A (40S ribosomal protein S26-A)		48778286±3493029	56065471±3217291	0.200873	0.0159032		2
P21771	YDR337W		Small ribosomal subunit protein uS15m (37S ribosomal protein S28, mitochondrial)		81546±37802	200031±67925	1.29454	0.0162866		3
P00546	YBR160W		Cyclin-dependent kinase 1 (CDK1) (EC 2.7.11.22) (Cell division control protein 28) (Cell division protein kinase 1)	2.7.11.22	4416222±445452	2986837±826558	-0.564194	0.0162866		8
P33317	YBR252W		Deoxyuridine 5'-triphosphate nucleotidohydrolase (dUTPase) (EC 3.6.1.23) (dUTP pyrophosphatase)	3.6.1.23	2564231±626994	991841±818133	-1.37035	0.0162866	Leads to dTMP auxotrophy. {ECO:0000269|PubMed:8223452}.	3
P16965	YGR008C		ATPase-stabilizing factor 15 kDa protein (15 kDa ATPase inhibitor complex-stabilizing factor) (15K) (Hydrophilin STF2) (Stabilizing factor 2)		1430493±263776	929640±199248	-0.621768	0.016467		4
P05738	YGL147C		Large ribosomal subunit protein uL6A (60S ribosomal protein L9-A) (L8) (RP24) (YL11)		62597790±2703335	71064655±4888932	0.18302	0.016467		3
Q12024	YOR272W		Ribosome biogenesis protein YTM1 (Microtubule-associated protein YTM1)		746829±149578	450754±130132	-0.728438	0.0175919		4
Q04636	YML069W		FACT complex subunit POB3 (Facilitates chromatin transcription complex subunit POB3)		1351154±95751	1200459±32832	-0.170606	0.0178075		7
Q05022	YMR229C		rRNA biogenesis protein RRP5 (Ribosomal RNA-processing protein 5) (U3 small nucleolar RNA-associated protein RRP5) (U3 snoRNA-associated protein RRP5)		9449864±865074	7003612±1402425	-0.432194	0.0178642		34
P06787	YBR109C		Calmodulin (CaM)		5293913±926878	3342941±932609	-0.663217	0.0178642		11
Q06625	YPR184W		Glycogen debranching enzyme (Glycogen debrancher) [Includes: 4-alpha-glucanotransferase (EC 2.4.1.25) (Oligo-1,4-1,4-glucantransferase); Amylo-alpha-1,6-glucosidase (Amylo-1,6-glucosidase) (EC 3.2.1.33) (Dextrin 6-alpha-D-glucosidase)]	2.4.1.25; 3.2.1.33	167391±67136	53652±36962	-1.64151	0.0178642		2
P24031	YBR092C		Constitutive acid phosphatase (EC 3.1.3.2)	3.1.3.2	18265341±1827663	14689232±1579111	-0.31435	0.0179898		7
Q05567	YDR294C		Sphingosine-1-phosphate lyase (S1PL) (SP-lyase) (ySPL) (EC 4.1.2.-) (EC 4.1.2.27) (Bestowed of sphingosine tolerance 1) (Sphingosine-1-phosphate aldolase)	4.1.2.-; 4.1.2.27	850394±230861	450981±141022	-0.915065	0.0181803	Leads to the accumulation of endogenous phosphorylated sphingoid bases, and exhibits unregulated proliferation upon approach to stationary phase (PubMed:10329480). Causes a reduction in total C15 and C17 phosphatidylcholine levels (PubMed:25345524). {ECO:0000269|PubMed:10329480, ECO:0000269|PubMed:25345524}.	9
P15992	YBR072W		Heat shock protein 26 (26 kDa heat shock protein)		157206773±21499945	114169888±20081103	-0.461481	0.0189129		24
P27614	YJL172W		Carboxypeptidase S (EC 3.4.17.4) (GLY-X carboxypeptidase) (YSCS)	3.4.17.4	5902738±543494	4749175±572013	-0.313707	0.0189129		12
P47075	YJL012C		Vacuolar transporter chaperone complex subunit 4 (Phosphate metabolism protein 3) (Polyphosphate kinase) (SPX-dependent polyphosphate polymerase VTC subunit 4) (Vacuolar membrane polyphosphate polymerase catalytic subunit) (PolyP polymerase) (EC 2.7.4.1)	2.7.4.1	3082791±341014	2282421±433703	-0.433672	0.01964	Leads to a decrease in intracellular arginine, consistent with a role for polyP in vacuolar arginine storage. {ECO:0000269|PubMed:32776922}.	9
P25342	YCR002C		Cell division control protein 10		1680245±88662	1273111±270822	-0.400314	0.0208572		7
P46680	YMR092C		Actin-interacting protein 1		7126105±801446	5823431±435062	-0.291244	0.0208572		19
P30902	YKL016C		ATP synthase subunit d, mitochondrial		7182066±656620	5967064±544188	-0.267378	0.0209659		11
P17709	YCL040W		Glucokinase-1 (EC 2.7.1.2) (Glucose kinase 1) (GLK-1)	2.7.1.2	161439945±5714417	182137995±13359875	0.174034	0.0209659		42
Q02892	YPL093W		Nucleolar GTP-binding protein 1		774450±81644	544410±139864	-0.508477	0.0209837		5
P32939	YML001W		Ypt/Rab-type GTPase YPT7 (Ypt7p) (Vacuolar morphology protein 4)		2507129±300347	1986579±212800	-0.33575	0.0212084	Endocytosed alpha-factor accumulates in late endosomes. {ECO:0000269|PubMed:8308065}.	8
P14904	YKL103C		Vacuolar aminopeptidase 1 (EC 3.4.11.22) (Aminopeptidase yscI) (Leucine aminopeptidase IV) (LAPIV) (Lysosomal aminopeptidase III) (Polypeptidase) (Vacuolar aminopeptidase I)	3.4.11.22	16915063±3777802	9547145±3610315	-0.825167	0.0212305		22
Q08421	YOR051C		Enhancer of translation termination 1		1267276±191170	979232±72861	-0.372009	0.021297		9
P53090	YGL202W		Aromatic/aminoadipate aminotransferase 1 (2-aminoadipate aminotransferase) (EC 2.6.1.39) (2-aminoadipate transaminase) (Alpha-aminoadipate aminotransferase) (AadAT) (Aromatic amino acid aminotransferase 1) (EC 2.6.1.57) (Aromatic amino acid aminotransferase I) (Aromatic amino acid-requiring protein 8)	2.6.1.39; 2.6.1.57	27863031±1856207	23337363±2628792	-0.255711	0.0213314		33
Q07418	YDL065C		Peroxisomal membrane protein import receptor PEX19 (Peroxin-19)		331072±70563	529764±122807	0.678203	0.0215178		3
Q04013	YMR241W		Citrate/oxoglutarate carrier protein (Coc1p) (Mitochondrial DNA replication protein YHM2)		4583423±1044241	6368379±730939	0.474501	0.0216234	Shows slow growth and respiration defects in minimal medium. Shows growth defects in acetate-supplemented medium; the phenotype is enhanced by addition of hydrogen peroxide (increased oxidative stress) and/or double knockout of YHM2 and ZWF1. The cytosolic NADPH/NADP(+) ratio is decreased compared to wild type; this effect is enhanced in the presence of hydrogen peroxide. The mitochondrial NADPH/…	6
P53276	YGR128C		U3 small nucleolar RNA-associated protein 8 (U3 snoRNA-associated protein 8) (U three protein 8) (U3 protein 8 required for transcription) (t-UTP8)		276014±34729	156778±78066	-0.816016	0.0217332		3
P0C2H6	YHR010W		Large ribosomal subunit protein eL27A (60S ribosomal protein L27-A)		74414488±7095420	85831180±4080013	0.205918	0.0217332		12
P89886	YER007C-A		Translation machinery-associated protein 20		1508520±139836	1197570±174741	-0.333024	0.0220469		5
Q06493	YPR125W		LETM1 domain-containing protein YLH47, mitochondrial (LETM1 homolog)		143425±23245	340710±142586	1.24824	0.0235155		2
P25293	YKR048C		Nucleosome assembly protein		9878680±2408824	6511115±516237	-0.601414	0.0235155	Exhibits a large proportion of multinucleate cells. Elongated buds. The percentage of elongated buds is significantly increased when GIN4 or CKI1 is also deleted. Small decrease in the percentage of cells with elongated buds is observed in NAP1 and CKA2 double mutant. NAP1 and CKI1 double mutant exhibits increased sensitivity to benomyl. Increased resistance to benomyl in NAP1 and CKA2 double mut…	12
Q08971	YPL225W		Protein PBDC1 homolog		8905026±655913	7258515±1017101	-0.294945	0.0236736		17
Q06449	YPR154W		[PSI+] inducibility protein 3 (LAS seventeen-binding protein 2) (LAS17-binding protein 2)		5288003±981066	3519992±861877	-0.587151	0.024173		10
P53283	YGR138C		Polyamine transporter 2		432267±149676	102638±194601	-2.07436	0.024606		3
P32861	YKL035W		UTP--glucose-1-phosphate uridylyltransferase (EC 2.7.7.9) (UDP-glucose pyrophosphorylase) (UDPGP) (UGPase)	2.7.7.9	20841170±1308966	18714253±885669	-0.155299	0.024606		31
P36018	YKR014C		GTP-binding protein YPT52		1486265±156495	1208863±134600	-0.298041	0.024606		6
P15646	YDL014W		rRNA 2'-O-methyltransferase fibrillarin (EC 2.1.1.-) (Histone-glutamine methyltransferase) (U3 small nucleolar RNA-associated protein NOP1) (Nucleolar protein 1) (U3 snoRNA-associated protein NOP1)	2.1.1.-	24790323±1775597	21610381±1565121	-0.198053	0.024606		19
P12754	YGR083C		Translation initiation factor eIF2B subunit delta (GCD complex subunit GCD2) (Guanine nucleotide exchange factor subunit GCD2) (eIF2B GDP-GTP exchange factor subunit delta)		1085779±204992	590977±308535	-0.877558	0.0249978		2
P38328	YBR234C		Actin-related protein 2/3 complex subunit 1 (Arp2/3 complex 41 kDa subunit) (p41-ARC)		8453069±1237834	10300348±614044	0.285146	0.0249978		14
P31412	YKL080W		V-type proton ATPase subunit C (V-ATPase subunit C) (V-ATPase 42 kDa subunit) (Vacuolar proton pump subunit C)		12191432±1160389	10187976±951113	-0.259	0.0249978		21
P25582	YCL054W		27S pre-rRNA (guanosine(2922)-2'-O)-methyltransferase (EC 2.1.1.167) (2'-O-ribose RNA methyltransferase SPB1) (AdoMet-dependent rRNA methyltransferase SPB1) (S-adenosyl-L-methionine-dependent methyltransferase) (Suppressor of PAB1 protein 1)	2.1.1.167	316324±84502	143079±99780	-1.14459	0.0254313		3
P47120	YJR070C		Deoxyhypusine hydroxylase (DOHH) (EC 1.14.99.29) (Deoxyhypusine dioxygenase) (Deoxyhypusine monooxygenase) (Ligand of eIF5A protein 1)	1.14.99.29	5976678±557535	5017302±465707	-0.252432	0.0254313		15
P23724	YBL041W		Proteasome subunit beta type-6 (Multicatalytic endopeptidase complex subunit C5) (Proteasome component C5)		3079187±152908	2660517±277787	-0.210843	0.0254313		8
P38755	YHR001W		Oxysterol-binding protein homolog 7 (Oxysterol-binding protein-related protein 7) (ORP 7) (OSBP-related protein 7)		510911±41527	718443±151937	0.491801	0.0255462		2
P38922	YNL004W		Serine/arginine (SR)-type shuttling mRNA binding protein HRB1 (Hypothetical RNA-binding protein 1) (Polyadenylate-binding protein HRB1) (Protein TOM34)		12812140±2669611	4404025±5829595	-1.54062	0.0256417	Sensitive to boron and hydrogen peroxide (PubMed:37776379). Decreases cell population growth (PubMed:37776379). {ECO:0000269|PubMed:37776379}.	3
P04806	YFR053C		Hexokinase-1 (EC 2.7.1.1) (Hexokinase PI) (Hexokinase-A)	2.7.1.1	221907814±28844524	262169958±10535244	0.240542	0.0256417		42
P34237	YKL179C		Protein CASP		367192±70873	238747±68290	-0.621048	0.0261432		2
Q08208	YOL041C		Nucleolar protein 12		912853±226298	585375±109735	-0.641023	0.0263407		6
P0CX55	YDR450W		Small ribosomal subunit protein uS13A (40S ribosomal protein S18-A)		107221227±5910368	123007000±10595481	0.19815	0.0263407		18
P31688	YDR074W		Trehalose-phosphatase (EC 3.1.3.12) (Trehalose synthase complex catalytic subunit TPS2) (Trehalose-6-phosphate phosphatase) (TPP)	3.1.3.12	8574133±1687941	6159390±780394	-0.477203	0.026405		25
P0CX31	YER074W		Small ribosomal subunit protein eS24A (40S ribosomal protein S24-A) (RP50)		119466995±9382267	146589124±18652679	0.295166	0.026405		20
P07281	YNL302C		Small ribosomal subunit protein eS19B (40S ribosomal protein S19-B) (RP55B) (S16a) (YS16B)		98121481±5952454	110297051±7255712	0.168753	0.0264243	Disruption of a single RPS19 gene reduces cell growth; a double disruption is lethal. Depletion experiments show the proteins are required for correct maturation of precursor rRNA to generate the 18S small rRNA. A specific site between the 18S and 5.8S precursors (site A2 in ETS1) is not cleaved in disruption mutants. Partially assembled ribosomes are retained in the nucleolus rather than being e…	2
P53136	YGL111W		Ribosome biogenesis protein NSA1 (NOP7-associated protein 1)		441109±72270	273300±107643	-0.690651	0.0264402		3
Q02875	YPL105C		SMY2 homolog 2		287602±110551	106968±85050	-1.42689	0.0264402		2
Q08229	YOL070C		Protein NBA1 (NAP1 and bud neck-associated protein 1)		139737±41476	61069±44494	-1.1942	0.0264436		2
Q12178	YPR062W		Cytosine deaminase (yCD) (EC 3.5.4.1) (Cytosine aminohydrolase) (Fluorocytosine resistance protein 1)	3.5.4.1	9740151±1824670	7305803±501758	-0.414901	0.0267598		8
P22138	YPR010C		DNA-directed RNA polymerase I subunit RPA135 (EC 2.7.7.6) (DNA-directed RNA polymerase I 135 kDa polypeptide) (A135) (DNA-directed RNA polymerase I polypeptide 2) (RNA polymerase I subunit 2)	2.7.7.6	4610274±912419	7069485±1682821	0.616753	0.0268376		20
Q08235	YOL077C		Ribosome biogenesis protein BRX1		1004097±217394	688005±117504	-0.545409	0.0272196		5
P09938	YJL026W		Ribonucleoside-diphosphate reductase small chain 1 (EC 1.17.4.1) (Ribonucleotide reductase R2 subunit 1) (Ribonucleotide reductase small subunit 1)	1.17.4.1	14808016±2518609	10859279±1793627	-0.44745	0.0272515		21
P38788	YHR064C		Ribosome-associated complex subunit SSZ1 (DnaK-related protein SSZ1) (Heat shock protein 70 homolog SSZ1) (Pleiotropic drug resistance protein 13)		63882816±4860943	55936400±3892702	-0.191641	0.0272515		33
P53303	YGR211W		Zinc finger chaperone ZPR1		4999286±662433	4062728±322474	-0.299273	0.0275646	Leads to misfolding of elongation factor 1-alpha resulting in proteotoxic stress, accumulation of cytosolic protein aggregates, increased expression of heat shock transcription factor HSF1, and inhibition of protein synthesis (PubMed:36630955). Inviable (PubMed:36630955). {ECO:0000269|PubMed:36630955}.	15
P36069	YKL128C		Probable phosphoglycerate mutase PMU1 (EC 5.4.-.-) (Phosphomutase homolog 1)	5.4.-.-	484810±134746	258062±117817	-0.909699	0.0279332		3
P47006	YJL148W		DNA-directed RNA polymerase I subunit RPA34 (A34) (DNA-directed DNA-dependent RNA polymerase 34.5 kDa polypeptide) (A34.5)		1734250±312849	1265945±197704	-0.454097	0.0279862		4
P54070	YPL053C		Mannosyltransferase KTR6 (EC 2.4.1.-) (Mannosylphosphate transferase MNN6)	2.4.1.-	63964±17492	33569±16562	-0.93012	0.02828		2
P47137	YJR096W		Uncharacterized oxidoreductase YJR096W (EC 1.-.-.-)	1.-.-.-	2202991±594160	1199269±530084	-0.877309	0.028313		7
P38836	YHR132C		Inactive metallocarboxypeptidase ECM14 (Extracellular mutant protein 14)		858441±193728	500788±208900	-0.777518	0.0285871	Growth rate is increased in lithium chloride (PubMed:33256608). Calcofluor White sensitivity is background dependent (PubMed:33256608, PubMed:9335584). {ECO:0000269|PubMed:33256608, ECO:0000269|PubMed:9335584}.	5
P36017	YOR089C		Vacuolar protein sorting-associated protein 21 (GTP-binding protein YPT51) (Vacuolar protein-targeting protein 12)		1224209±222931	5973619±3782259	2.28676	0.0285904		6
P38968	YDL195W		Protein transport protein SEC31 (Protein WEB1)		15116728±719140	13702113±872998	-0.141748	0.0287319		28
P27476	YGR159C		Nuclear localization sequence-binding protein (p67)		11036806±1381195	8360776±1635559	-0.400614	0.0287319		19
P47176	YJR148W		Branched-chain-amino-acid aminotransferase, cytosolic (BCAT) (EC 2.6.1.42) (Protein TWT2)	2.6.1.42	22823689±3161415	18790244±652020	-0.280548	0.0287319		18
P38061	YBL092W		Large ribosomal subunit protein eL32 (60S ribosomal protein L32)		89589730±4051820	100293363±7562354	0.162821	0.0287319		17
Q04432	YDR533C		Glutathione-independent glyoxalase HSP31 (EC 4.2.1.130) (Glyoxalase 3 homolog 1) (Heat shock protein 31)	4.2.1.130	26925430±4406248	19371419±4197020	-0.47504	0.0290481	Results in higher sensitivity to oxidative stress, reduced thermotolerance, accumulation of higher levels of reactive oxygen species, and reduced chronological life span. {ECO:0000269|PubMed:17395014, ECO:0000269|PubMed:24706893}.	16
P26754	YNL312W		Replication factor A protein 2 (RF-A protein 2) (DNA-binding protein BUF1) (Replication protein A 36 kDa subunit)		639243±151148	392334±129819	-0.704282	0.0290481		4
P15700	YKL024C		Uridylate kinase (UK) (EC 2.7.4.14) (ATP:UMP phosphotransferase) (Deoxycytidylate kinase) (CK) (dCMP kinase) (Suppressor of cdc8 protein) (Uridine monophosphate kinase) (UMP kinase) (UMPK)	2.7.4.14	5148485±673286	4291029±150394	-0.262824	0.0290481		12
P07260	YOL139C		Eukaryotic translation initiation factor 4E (eIF-4E) (eIF4E) (eIF-4F 25 kDa subunit) (mRNA cap-binding protein)		21717151±2327273	17884038±2033824	-0.280162	0.0290481		15
Q12265	YOL061W		Ribose-phosphate pyrophosphokinase 5 (EC 2.7.6.1) (Phosphoribosyl pyrophosphate synthase 5)	2.7.6.1	4205701±257147	3578703±437275	-0.23291	0.0292808		14
Q04304	YMR090W		UPF0659 protein YMR090W		16064838±3242315	11439182±1892919	-0.489923	0.0296306		17
P0CX40	YER102W		Small ribosomal subunit protein eS8B (40S ribosomal protein S8-B) (RP19) (S14) (YS9)		63235742±5808949	71229274±2915634	0.17173	0.0296887		15
P00424	YNL052W		Cytochrome c oxidase subunit 5A, mitochondrial (Cytochrome c oxidase polypeptide Va)	7.1.1.9	2122640±348155	1306244±567027	-0.700436	0.0298267		2
Q06679	YDR324C		U3 small nucleolar RNA-associated protein 4 (U3 snoRNA-associated protein 4) (U three protein 4) (U3 protein 4 required for transcription) (t-UTP4)		68610±12067	48740±10904	-0.493306	0.0301511		2
Q05948	YLR225C		Uncharacterized SVF1-like protein YLR225C		316547±82950	197664±52751	-0.679367	0.0311116		3
P40483	YIL108W		Putative zinc metalloproteinase YIL108W (EC 3.4.24.-)	3.4.24.-	961169±226395	578375±222086	-0.732786	0.0311954		8
P47160	YJR125C		Epsin-3		1533549±163664	1257274±160746	-0.286575	0.0314219		7
P50087	YGR235C		MICOS subunit MIC26 (Mitochondrial contact site complex 29 kDa subunit) (Mitochondrial inner membrane organization component of 27 kDa) (Mitochondrial organizing structure protein 2) (MitOS2)		543709±188191	928940±259473	0.772751	0.0315278	Moderate changes in the mitochondrial morphology. {ECO:0000269|PubMed:21987634}.	3
P00729	YMR297W		Carboxypeptidase Y (CPD-Y) (cpY) (EC 3.4.16.5) (Carboxypeptidase YSCY)	3.4.16.5	6173656±439729	5117523±760628	-0.270679	0.0315278	Leads to vacuolar defects as well as defects in the terminal steps of autophagy, when ATG42 is also deleted (PubMed:29514932). The PCR1/ATG42 double deletion abrogates also the production of phytochelatin and the degradation of glutathione-S-conjugates (PubMed:17408619, PubMed:19897216). {ECO:0000269|PubMed:17408619, ECO:0000269|PubMed:19897216, ECO:0000269|PubMed:29514932}.	8
P14682	YDR054C		Ubiquitin-conjugating enzyme E2-34 kDa (EC 2.3.2.23) (Cell division control protein 34) (E2 ubiquitin-conjugating enzyme 3) (E3 ubiquitin ligase complex SCF subunit CDC34) (Ubiquitin carrier protein) (Ubiquitin-protein ligase)	2.3.2.23	860992±56445	1097242±188968	0.34981	0.0319085		4
P34216	YBL047C		EH domain-containing and endocytosis protein 1 (Bud site selection protein 15)		10364506±478787	8991387±1054958	-0.205036	0.0326938	Random budding pattern and morphological defects. Defects in fluid-phase endocytosis and defective internalization of the pheromone alpha-factor and uracil permease. Deletion has only a small impact on actin cytoskeleton organization. Deletion shows synthetic growth defects with thermosensitive mutants of PAN1, END3 and RSP5. {ECO:0000269|PubMed:10954428, ECO:0000269|PubMed:11452010}.	29
Q08179	YOL027C		Mitochondrial distribution and morphology protein 38		1022146±125226	849117±77064	-0.267567	0.0334067	Leads to the absence of respiratory complexes III and IV in mitochondrial inner membrane when MBA1 is also missing. {ECO:0000269|PubMed:20427570}.	7
P40159	YNL208W		Uncharacterized protein YNL208W		16152319±4544329	10331109±2031180	-0.644746	0.0340615		7
P32905	YGR214W		Small ribosomal subunit protein uS2A (40S ribosomal protein S0-A) (Nucleic acid-binding protein NAB1A)		122634190±9509642	135776961±6004522	0.146877	0.0340615	Reduction in growth rate, a decrease in free 40S subunits, an increase in the amount of free 60S subunits and a decrease in polysome size. {ECO:0000269|PubMed:14627813}.	2
P10662	YDR347W		Small ribosomal subunit protein mS43 (37S ribosomal protein MRP1, mitochondrial)		538458±59049	2021295±1272019	1.90838	0.0342729		5
P06367	YCR031C		Small ribosomal subunit protein uS11A (40S ribosomal protein S14-A) (RP59A)		90130967±8419609	104406788±9063169	0.212121	0.0351658		2
P07267	YPL154C		Saccharopepsin (EC 3.4.23.25) (Aspartate protease) (PrA) (Proteinase A) (Carboxypeptidase Y-deficient protein 4) (Proteinase YSCA)	3.4.23.25	16076327±3364174	11485946±2133998	-0.485068	0.0352328		19
P35844	YPL145C		Oxysterol-binding protein homolog 4 (Bypass SECl4 recessive protein 3) (KRE11-1 suppressor protein 1) (Protein KES1) (Oxysterol-binding protein-related protein 4) (ORP 4) (OSBP-related protein 4)		24137444±2478876	28459620±2816222	0.237644	0.0352328		16
P12904	YGL115W		5'-AMP-activated protein kinase subunit gamma (AMPK gamma) (AMPK subunit gamma) (Regulatory protein CAT3) (Sucrose non-fermenting protein 4)		109062±35455	211223±81860	0.953623	0.0354602	Leads to a decrease in the length of G1 with respect to the wild-type strain along with a smaller difference in the cell cycle length of parent and daughter cells. {ECO:0000269|PubMed:9841784}.	3
P54007	YLR460C		Uncharacterized protein YLR460C		2963508±832975	1821268±548497	-0.702363	0.0354602		2
P38079	YBR054W		Protein YRO2		5650912±2175669	2854391±1107210	-0.985301	0.0354602		4
P38555	YER031C		GTP-binding protein YPT31/YPT8 (Rab GTPase YPT31)		2865819±295479	2459035±195992	-0.220855	0.0354602		8
P25632	YCR052W		Chromatin structure-remodeling complex protein RSC6 (Remodel the structure of chromatin complex subunit 6)		519918±170652	318609±42655	-0.706495	0.0354655		3
P04807	YGL253W		Hexokinase-2 (EC 2.7.1.1) (Hexokinase PII) (Hexokinase-B)	2.7.1.1	88081602±11015351	107220639±12693508	0.28367	0.0359501		34
P33399	YDL051W		La protein homolog (La autoantigen homolog) (La ribonucleoprotein)		4610769±524246	3820012±455398	-0.27143	0.0359501		13
P38340	YBR261C		Alpha N-terminal protein methyltransferase 1 (EC 2.1.1.244) (Translation associated element 1) (X-Pro-Lys N-terminal protein methyltransferase 1) (NTM1)	2.1.1.244	186963±144834	19779±28020	-3.24074	0.0365041	Defects in both translation efficiency and fidelity. {ECO:0000269|PubMed:19055778}.	2
P40066	YER107C		mRNA export factor GLE2 (Nuclear pore protein GLE2) (Nucleoporin GLE2) (poly(A) RNA export protein RAE1)		335845±136761	560619±144438	0.739224	0.036683		2
Q07623	YDL213C		Nucleolar protein 6		501017±93700	384174±43513	-0.3831	0.036683		4
Q04225	YMR131C		Ribosome assembly protein RRB1		2550600±209128	2142346±294653	-0.251645	0.036683		11
P04456	YOL127W		Large ribosomal subunit protein uL23 (60S ribosomal protein L25) (RP16L) (YL25) (YP42')		84356230±7091022	95111463±6418436	0.173125	0.0372647		11
P47001	YJL158C		Cell wall mannoprotein CIS3 (Covalently-linked cell wall protein 5/11) (Protein with internal repeats 4) (Soluble cell wall protein 8)		9652065±1229277	7389678±1592994	-0.385326	0.0372647		2
P32860	YKL040C		NifU-like protein, mitochondrial		2239731±303487	1698214±375451	-0.399308	0.0375471	Cells are impaired in growth on synthetic complete medium with acetate as a carbon source due to defects in mitochondrial [4Fe-4S] cluster formation. {ECO:0000269|PubMed:27532773}.	11
P20459	YJR007W		Eukaryotic translation initiation factor 2 subunit alpha (eIF-2-alpha) (eIF-2A) (eIF-2alpha) (eIF2-alpha)		9990057±685952	9018849±543767	-0.14755	0.039021		18
Q86ZR7	YKL033W-A		Probable pseudouridine-5'-phosphatase YKL033W-A (EC 3.1.3.96)	3.1.3.96	1558950±202039	1128264±334465	-0.46647	0.0398109		5
P32598	YER133W		Serine/threonine-protein phosphatase PP1-2 (EC 3.1.3.16)	3.1.3.16	13899695±1408808	11875901±1181276	-0.227016	0.0398362		14
P32505	YGL122C		Nuclear polyadenylated RNA-binding protein NAB2		754250±173080	968535±89312	0.360762	0.0398362		4
P54860	YDL190C		E4 ubiquitin-protein ligase UFD2 (EC 2.3.2.27) (RING-type E3 ubiquitin transferase UFD2) (Ubiquitin conjugation factor E4) (Ubiquitin fusion degradation protein 2) (UB fusion protein 2)	2.3.2.27	76633±33150	234164±139882	1.61148	0.0403651		2
P38716	YHR112C		Uncharacterized trans-sulfuration enzyme YHR112C		690196±146037	449221±169128	-0.619582	0.0421121		3
Q08220	YOL049W		Glutathione synthetase GSH2 (GSH synthetase) (GSH-S) (EC 6.3.2.3) (Glutathione synthase)	6.3.2.3	924937±277591	550264±209176	-0.749231	0.0421121		5
P56628	YFL034C-A		Large ribosomal subunit protein eL22B (60S ribosomal protein L22-B) (L1c) (RP4) (YL31)		632809±49768	889391±233844	0.491047	0.0425564		2
P37898	YHR047C		Alanine/arginine aminopeptidase (EC 3.4.11.-)	3.4.11.-	5218959±1635469	8112592±2149641	0.636401	0.0426215		24
Q12743	YDR411C		DER1-like family member protein 1		71574±39818	173691±86910	1.27902	0.042939		2
P14306	YLR178C		Carboxypeptidase Y inhibitor (CPY inhibitor) (CDC25 suppressor 1) (I(C)) (Ic) (Protein DKA1) (Protein NSP1)		10855397±1722293	8001409±2063882	-0.440086	0.043578		10
P40032	YER049W		Prolyl 3,4-dihydroxylase TPA1 (EC 1.14.11.-) (Termination and polyadenylation protein 1) (uS12 prolyl 3,4-dihydroxylase)	1.14.11.-	1851569±558711	1251306±82422	-0.565313	0.043578	Decrease of translation termination efficacy and an increase in mRNAs half-lives and longer mRNA poly(A) tails. {ECO:0000269|PubMed:20630870}.	12
P02406	YGL103W		Large ribosomal subunit protein uL15 (60S ribosomal protein L28) (L27a) (L29) (RP44) (RP62) (YL24)		54192993±10148931	66415217±5400763	0.293408	0.043578		14
P01123	YFL038C		GTP-binding protein YPT1 (Protein YP2) (Rab GTPase YPT1) (Transport GTPase YPT1)		10819408±1048196	9453270±754156	-0.194736	0.0437708		14
P38698	YHR201C		Polyphosphatase (PolyPase) (EC 3.6.1.11) (Exopolyphosphatase) (Metaphosphatase)	3.6.1.11	292225±106360	176810±25630	-0.72488	0.0441659		5
Q08285	YOL142W		Exosome complex component RRP40 (Ribosomal RNA-processing protein 40)		91552±37155	41272±29897	-1.14944	0.0441659		3
P19524	YOR326W		Myosin-2 (Cell division control protein 66) (Class V unconventional myosin MYO2) (Type V myosin heavy chain MYO2) (Myosin V MYO2)		340808±244685	709569±253147	1.05798	0.0452072		5
O14467	YOR298C-A		Multiprotein-bridging factor 1 (Suppressor of frameshift mutations protein 13)		19664656±1552164	22361136±2055428	0.185388	0.0452072		11
P38773	YHR043C		2-deoxyglucose-6-phosphate phosphatase 2 (2-DOG-6-P 2) (2-deoxyglucose-6-phosphatase 2) (EC 3.1.3.68)	3.1.3.68	723296±79079	825069±56958	0.189929	0.0455475		2
P38687	YPL243W		Signal recognition particle subunit SRP68 (Signal recognition particle 68 kDa protein homolog)		732282±161772	921840±85004	0.332118	0.0465245		4
P39721	YAL049C		Protein AIM2 (Altered inheritance rate of mitochondria protein 2)		2382851±319363	1916159±317948	-0.314472	0.0465245		7
Q08193	YOL030W		1,3-beta-glucanosyltransferase GAS5 (EC 2.4.1.-) (Glycolipid-anchored surface protein 5)	2.4.1.-	5641560±1218850	4251572±562224	-0.408098	0.0465245		8
P35732	YKL054C		RNA polymerase II degradation factor 1 (RRM3-interacting protein 1)		5622106±523631	4719067±698179	-0.252609	0.0465563		11
Q07688	YDL235C		Phosphorelay intermediate protein YPD1 (Histidine-containing phosphotransfer protein YPD1) (Tyrosine phosphatase-dependent protein 1)		5913037±673427	4881309±747528	-0.276631	0.0480025		4
P15731	YBR082C		Ubiquitin-conjugating enzyme E2 4 (EC 2.3.2.23) (E2 ubiquitin-conjugating enzyme 4) (Ubiquitin carrier protein 4) (Ubiquitin-protein ligase 4)	2.3.2.23	15010439±4068227	10030869±2697802	-0.58152	0.0487542	Defective activation of the ribosome quality control (RQC) pathway. {ECO:0000269|PubMed:28757607}.	6
P48234	YGR145W		Ribosome biogenesis protein ENP2 (Essential nuclear protein 2)		392457±69708	285463±78712	-0.459233	0.0489162		2
P09457	YDR298C		ATP synthase subunit 5, mitochondrial (ATP synthase chain 5) (Oligomycin sensitivity conferral protein) (OSCP)		20581638±3323719	15994754±3046907	-0.363759	0.0489162		14
P38764	YHR027C		26S proteasome regulatory subunit RPN1 (HMG-CoA reductase degradation protein 2) (Proteasome non-ATPase subunit 1)		6876279±711758	5909919±629581	-0.21849	0.0489162		21
P46681	YDL178W		D-2-hydroxyglutarate--pyruvate transhydrogenase DLD2 (D-2HG--pyruvate transhydrogenase DLD2) (EC 1.1.99.40) (Actin-interacting protein 2) (D-lactate dehydrogenase [cytochrome] 2, mitochondrial) (EC 1.1.2.4) (D-lactate ferricytochrome C oxidoreductase) (D-LCR)	1.1.2.4; 1.1.99.40	1333061±271081	1014482±157146	-0.394	0.0489162		6
P38882	YHR196W		U3 small nucleolar RNA-associated protein 9 (U3 snoRNA-associated protein 9) (U three protein 9) (U3 protein 9 required for transcription) (t-UTP9)		205937±154531	44947±40237	-2.1959	0.0500592		3
Q08647	YOR243C		Multisubstrate pseudouridine synthase 7 (EC 5.4.99.-) (EC 5.4.99.27) (RNA pseudouridylate synthase 7) (RNA-uridine isomerase 7) (tRNA pseudouridine(13) synthase)	5.4.99.-; 5.4.99.27	904177±125673	692718±167705	-0.384337	0.0500592	Decreased level of pseudouridylated mRNAs. {ECO:0000269|PubMed:25219674}.	3
P38248	YBR078W		Cell wall protein ECM33 (Extracellular mutant protein 33)		22850975±1006066	24869948±1730690	0.122148	0.0500592		6
P07149	YKL182W		Fatty acid synthase subunit beta (EC 2.3.1.86) [Includes: 3-hydroxyacyl-[acyl-carrier-protein] dehydratase (EC 4.2.1.59); Enoyl-[acyl-carrier-protein] reductase [NADH] (EC 1.3.1.9); [Acyl-carrier-protein] acetyltransferase (EC 2.3.1.38); [Acyl-carrier-protein] malonyltransferase (EC 2.3.1.39); S-acyl fatty acid synthase thioesterase (EC 3.1.2.14)]	1.3.1.9; 2.3.1.38; 2.3.1.39; 2.3.1.86; 3.1.2.14; 4.2.1.59	199912701±40158366	149623992±30219157	-0.418029	0.050924		123
Q99383	YOL123W		Nuclear polyadenylated RNA-binding protein 4 (Cleavage factor IB) (CFIB) (Heterogeneous nuclear ribonucleoprotein 1)		3864472±472666	3266913±367754	-0.242343	0.0513511		10
Q02753	YBR191W		Large ribosomal subunit protein eL21A (60S ribosomal protein L21-A)		48670928±4471250	54233229±3340948	0.156117	0.0514505		11
P21242	YOR362C		Probable proteasome subunit alpha type-7 (Macropain subunit C1) (Multicatalytic endopeptidase complex subunit C1) (Proteasome component C1) (Proteinase YSCE subunit 1)		4391094±585715	3634902±482993	-0.272664	0.0514505		10
P36041	YKL204W		Protein EAP1 (eIF4E-associated protein 1)		541320±90577	421268±80457	-0.361741	0.0521054		4
P07275	YHR037W		Delta-1-pyrroline-5-carboxylate dehydrogenase, mitochondrial (P5C dehydrogenase) (EC 1.2.1.88) (L-glutamate gamma-semialdehyde dehydrogenase)	1.2.1.88	303062±144777	137865±85333	-1.13636	0.0535712		4
P53172	YGL056C		Protein SDS23		161917±42306	93749±55357	-0.788385	0.0541868		4
P27705	YGL035C		Regulatory protein MIG1 (Regulatory protein CAT4)		139807±39775	92961±26969	-0.588744	0.0546332		2
Q06103	YPR108W		26S proteasome regulatory subunit RPN7		2427538±230044	2891649±419397	0.252399	0.0554614		7
P15624	YLR060W		Phenylalanine--tRNA ligase beta subunit (EC 6.1.1.20) (Phenylalanyl-tRNA synthetase beta subunit) (PheRS)	6.1.1.20	27592946±1084405	29347619±1467512	0.088944	NS		32
Q05031	YMR238W		Mannan endo-1,6-alpha-mannosidase DFG5 (EC 3.2.1.101) (Endo-alpha-1->6-D-mannanase DFG5)	3.2.1.101	589946±73345	481455±86432	-0.293181	NS		2
Q3E824	YOR020W-A		Uncharacterized protein YOR020W-A		173251±60773	85820±68459	-1.01348	NS		2
P36059	YKL151C		ATP-dependent (S)-NAD(P)H-hydrate dehydratase (EC 4.2.1.93) (ATP-dependent NAD(P)HX dehydratase) (Nicotinamide nucleotide repair protein 2)	4.2.1.93	453705±83875	370622±24099	-0.291805	NS		4
P38779	YHR052W		Proteasome-interacting protein CIC1 (Core interacting component 1)		1485826±309596	1161168±143594	-0.355688	NS		6
P17695	YDR513W		Glutaredoxin-2 (EC 1.11.1.9) (EC 2.5.1.18) (Glutathione-dependent oxidoreductase 2) (Thioltransferase)	1.11.1.9; 2.5.1.18	14780088±1637752	11690187±2809964	-0.338357	NS		9
P38013	YLR109W		Peroxiredoxin AHP1 (Prx) (EC 1.11.1.24) (Alkyl hydroperoxide reductase) (AHPC1) (Cytoplasmic thiol peroxidase 3) (cTPx 3) (Thiol-specific antioxidant II) (TSA II) (Thioredoxin peroxidase type II) (TPx type II) (Thioredoxin-dependent peroxiredoxin AHP1)	1.11.1.24	129213254±10428628	116435015±8626547	-0.150229	NS		20
P37299	YHR001W-A		Cytochrome b-c1 complex subunit 10, mitochondrial (Complex III subunit 10) (Complex III subunit XI) (Ubiquinol-cytochrome c oxidoreductase subunit 10) (Ubiquinol-cytochrome c reductase 8.5 kDa protein)		3735656±959736	2543315±824602	-0.554652	NS		5
P25441	YDL150W		DNA-directed RNA polymerase III subunit RPC4 (RNA polymerase III subunit C4) (C53) (DNA-directed RNA polymerase III 47 kDa polypeptide)		523143±157705	356025±82691	-0.555228	NS		4
Q04178	YDR399W		Hypoxanthine-guanine phosphoribosyltransferase (HGPRT) (HGPRTase) (EC 2.4.2.8) (Bypass of repression by adenine protein 6)	2.4.2.8	3383056±1185881	1924887±1008953	-0.813554	NS		11
P07278	YIL033C		cAMP-dependent protein kinase regulatory subunit (cAPK regulatory subunit) (Bypass of cyclase mutations protein 1) (Protein kinase A regulatory subunit) (PKA regulatory subunit)		7240931±467430	6658097±414305	-0.121065	NS		15
P43585	YFL004W		Vacuolar transporter chaperone complex subunit 2 (Phosphate metabolism protein 1) (SPX-dependent polyphosphate polymerase VTC subunit 2) (Vacuolar membrane polyphosphate polymerase accessory subunit 2) (PolyP polymerase)		985840±116488	853389±81449	-0.20815	NS		6
P43598	YFR017C		Inhibitor of glycogen debranching 1		597833±145305	430690±107341	-0.473092	NS		4
P32178	YPR060C		Chorismate mutase (CM) (EC 5.4.99.5)	5.4.99.5	2506836±505546	1968387±289332	-0.348854	NS		11
P36534	YPL173W		Large ribosomal subunit protein uL24m (54S ribosomal protein L40, mitochondrial) (YmL40)		772517±133416	1014742±225932	0.393475	NS		5
P25037	YDL122W		Ubiquitin carboxyl-terminal hydrolase 1 (EC 3.4.19.12) (Deubiquitinating enzyme 1) (Ubiquitin thioesterase 1) (Ubiquitin-specific-processing protease 1)	3.4.19.12	569515±92346	795572±227082	0.482259	NS		4
P07263	YPR033C		Histidine--tRNA ligase, mitochondrial (EC 6.1.1.21) (Histidyl-tRNA synthetase) (HisRS)	6.1.1.21	10942251±552906	10235312±532554	-0.0963544	NS	Lethal. {ECO:0000269|PubMed:21464306}.	27
P32621	YEL042W		Guanosine-diphosphatase (GDPase) (EC 3.6.1.42)	3.6.1.42	299274±198766	112458±48425	-1.41208	NS		3
P46992	YJL171C		Probable circularly permuted 1,3-beta-glucanase YJL171C (EC 3.2.1.39) (TOS1 homolog)	3.2.1.39	5182417±643848	4374244±607362	-0.244591	NS		6
P04449	YGL031C		Large ribosomal subunit protein eL24A (60S ribosomal protein L24-A) (L30) (RP29) (YL21)		2999469±446179	3451055±218912	0.202331	NS		2
Q99369	YOR280C		Family of serine hydrolases 3 (EC 3.1.-.-)	3.1.-.-	665290±320646	328874±185258	-1.01645	NS		3
[truncated: 973 more rows]

## Sheet: S5 A.thaliana
Table S4. Quantified proteins identified in A. thaliana. Results are means and standard deviations, n=6.
[truncated: 2,178 more rows]

[truncated: 2 more sheets: S6 OPLS data, S7 ROS]
